# Supplementary material for: 3-Hy­droxy-1-methyl-2-[4-(piperidin-1-yl)phen­yl]quinolin-4(1H)-one
Source: Acta Crystallogr Sect E Struct Rep Online. 2011 Feb 19;67(Pt 3):o654. doi: 10.1107/S1600536811005046 (PMC3051995; doi:10.1107/S1600536811005046)
Supplement: Supplementary file 1 [file e-67-0o654-sup1.cif]

##############################################################################
###                                                                        ###
###        Electronic paper (Acta Crystallographica Section E)             ###
###                                                                        ###
##############################################################################
#                                                                            #
# This CIF contains the data in a paper accepted for publication in Acta     #
# Crystallographica Section E. It conforms to the requirements of Notes      #
# for Authors for Section E, and has been peer reviewed under the auspices   #
# of the IUCr Commission on Journals.                                        #
#                                                                            #
# Full details of the Crystallographic Information File format               #
# are given in the paper "The Crystallographic Information File (CIF):       #
# a New Standard Archive File for Crystallography" by S. R. Hall, F. H.      #
# Allen and I. D. Brown [Acta Cryst. (1991), A47, 655-685].                  #
#                                                                            #
# The current version of the core CIF dictionary is obtainable from          #
# ftp://ftp.iucr.org/pub/cif_core.dic. The current version number is 2.4.    #
#                                                                            #
# Software is freely available for graphical display of the structure(s) in  #
# this CIF.  For information consult the CIF home page http://www.iucr.org/  #
# cif/home.html                                                              #
#                                                                            #
# This file may be used for bona fide research purposes within the           #
# scientific community so long as proper attribution is given to the journal # 
# article from which it was obtained.                                        #
#                                                                            #
##############################################################################
                                             
data_global
_audit_creation_method     SHELXL-97
_journal_data_validation_number     ?
_journal_date_recd_electronic     2011-02-04
_journal_date_accepted     2011-02-10
_journal_name_full     'Acta Crystallographica, Section E'
_journal_year     2011
_journal_volume     67
_journal_issue      3
_journal_page_first     o654
_journal_page_last     o654
_journal_paper_category     QO
_journal_coeditor_code     OM2406
_publ_contact_author_name     'Professor Jerzy B\/la\.zejowski'
_publ_contact_author_address
;
University of Gda\'nsk
Faculty of Chemistry
J. Sobieskiego 18
80-952 Gda\'nsk
Poland
;
_publ_contact_author_email     'bla@chem.univ.gda.pl'
_publ_contact_author_fax     '+48 58 523 53 57'
_publ_contact_author_phone     '+48 58 523 53 31'
_publ_section_title
;
3-Hydroxy-1-methyl-2-[4-(piperidin-1-yl)phenyl]quinolin-4(1<i>H</i>)-one
;
loop_
    _publ_author_name
    _publ_author_footnote
    _publ_author_address
    'Wera, Micha\/l' ?
;
Faculty of Chemistry,
University of Gda\'nsk,
J. Sobieskiego 18,
80-952 Gda\'nsk
Poland
;
    'Pivovarenko, Vasyl G.' ?
;
Faculty of Chemistry
Kyiv Taras Shevchenko National University
Volodymyrska 64
01033 Kyiv
Ukraine
;
    'Sikorski, Artur' ?
;
Faculty of Chemistry,
University of Gda\'nsk,
J. Sobieskiego 18,
80-952 Gda\'nsk
Poland
;
    'Lis, Tadeusz' ?
;
Faculty of Chemistry,
University of Wroc\/law,
F. Joliot-Curie 14,
50-383 Wroc\/law
Poland
;
    'B\/la\.zejowski, Jerzy' ?
;
Faculty of Chemistry,
University of Gda\'nsk,
J. Sobieskiego 18,
80-952 Gda\'nsk
Poland
;
data_I
_audit_creation_method     SHELXL-97
_chemical_name_systematic
;
3-Hydroxy-1-methyl-2-[4-(piperidin-1-yl)phenyl]quinolin-4(1<i>H</i>)-one
;
_chemical_name_common     ?
_chemical_formula_moiety     'C21 H22 N2 O2'
_chemical_formula_sum     'C21 H22 N2 O2'
_chemical_formula_iupac     'C21 H22 N2 O2'
_chemical_formula_weight     334.41
_chemical_melting_point     ?
_symmetry_cell_setting     monoclinic
_symmetry_space_group_name_H-M     ' P 21/c'
_symmetry_space_group_name_Hall     '-P 2ybc'
loop_
    _symmetry_equiv_pos_as_xyz
    'x, y, z'
    '-x, y+1/2, -z+1/2'
    '-x, -y, -z'
    'x, -y+1/2, z+1/2'
_cell_length_a     9.621(4)
_cell_length_b     18.622(6)
_cell_length_c     18.955(7)
_cell_angle_alpha     90.00
_cell_angle_beta     104.17(3)
_cell_angle_gamma     90.00
_cell_volume     3293(2)
_cell_formula_units_Z     8
_cell_measurement_reflns_used     19567
_cell_measurement_theta_min     3
_cell_measurement_theta_max     35
_cell_measurement_temperature     180(2)
_exptl_crystal_description     'block'
_exptl_crystal_colour     'colorless'
_exptl_crystal_size_max     0.40
_exptl_crystal_size_mid     0.35
_exptl_crystal_size_min     0.30
_exptl_crystal_density_diffrn     1.349
_exptl_crystal_density_meas     ?
_exptl_crystal_density_method     'not measured'
_exptl_crystal_F_000     1424
_exptl_absorpt_coefficient_mu     0.087
_exptl_absorpt_correction_type     none
_exptl_absorpt_process_details     ?
_exptl_absorpt_correction_T_min     ?
_exptl_absorpt_correction_T_max     ?
_exptl_special_details
;
;
_diffrn_ambient_temperature     180(2)
_diffrn_radiation_type     MoK\a
_diffrn_radiation_wavelength     0.71073
_diffrn_radiation_source     'fine-focus sealed tube'
_diffrn_radiation_monochromator     graphite
_diffrn_measurement_device_type
;
Oxford Diffraction Xcalibur PX diffractometer with a CCD area
detector'
;
_diffrn_measurement_method     '\w and \f'
_diffrn_detector_area_resol_mean     ?
_diffrn_reflns_number     41668
_diffrn_reflns_av_R_equivalents     0.0395
_diffrn_reflns_av_sigmaI/netI     0.0761
_diffrn_reflns_theta_min     3.09
_diffrn_reflns_theta_max     35.09
_diffrn_reflns_theta_full     29.00
_diffrn_measured_fraction_theta_max     0.937
_diffrn_measured_fraction_theta_full     0.991
_diffrn_reflns_limit_h_min     -15
_diffrn_reflns_limit_h_max     13
_diffrn_reflns_limit_k_min     -30
_diffrn_reflns_limit_k_max     24
_diffrn_reflns_limit_l_min     -30
_diffrn_reflns_limit_l_max     30
_diffrn_standards_number     ?
_diffrn_standards_interval_count     ?
_diffrn_standards_interval_time     ?
_diffrn_standards_decay_%     ?
_refine_special_details
;
Refinement of <i>F</i>^2^ against ALL reflections. The weighted <i>R</i>-factor
<i>wR</i> and goodness of fit <i>S</i> are based on <i>F</i>^2^, conventional
<i>R</i>-factors <i>R</i> are based on <i>F</i>, with <i>F</i> set to zero for
negative <i>F</i>^2^. The threshold expression of <i>F</i>^2^ >
\s(<i>F</i>^2^) is used only for calculating <i>R</i>-factors(gt) <i>etc</i>.
and is not relevant to the choice of reflections for refinement.
<i>R</i>-factors based on <i>F</i>^2^ are statistically about twice as large
as those based on <i>F</i>, and <i>R</i>- factors based on ALL data will be
even larger.
;
_reflns_number_total     13682
_reflns_number_gt     6901
_reflns_threshold_expression     I>2sigma(I)
_refine_ls_structure_factor_coef     Fsqd
_refine_ls_matrix_type     full
_refine_ls_R_factor_all     0.1282
_refine_ls_R_factor_gt     0.0586
_refine_ls_wR_factor_gt     0.1191
_refine_ls_wR_factor_ref     0.1325
_refine_ls_goodness_of_fit_ref     1.007
_refine_ls_restrained_S_all     1.007
_refine_ls_number_reflns     13682
_refine_ls_number_parameters     455
_refine_ls_number_restraints     0
_refine_ls_hydrogen_treatment     constr
_refine_ls_weighting_scheme     calc
_refine_ls_weighting_details
                  'calc w=1/[\s^2^(Fo^2^)+(0.053P)^2^] where P=(Fo^2^+2Fc^2^)/3'
_atom_sites_solution_hydrogens     geom
_atom_sites_solution_primary     direct
_atom_sites_solution_secondary     difmap
_refine_ls_shift/su_max     0.001
_refine_ls_shift/su_mean     0.000
_refine_diff_density_max     0.50
_refine_diff_density_min     -0.25
_refine_ls_extinction_method     none
_refine_ls_extinction_coef     ?
loop_
    _atom_type_symbol
    _atom_type_description
    _atom_type_scat_dispersion_real
    _atom_type_scat_dispersion_imag
    _atom_type_scat_source
    'C' 'C' 0.0033 0.0016
                         'International Tables Vol C Tables 4.2.6.8 and 6.1.1.4'
    'H' 'H' 0.0000 0.0000
                         'International Tables Vol C Tables 4.2.6.8 and 6.1.1.4'
    'N' 'N' 0.0061 0.0033
                         'International Tables Vol C Tables 4.2.6.8 and 6.1.1.4'
    'O' 'O' 0.0106 0.0060
                         'International Tables Vol C Tables 4.2.6.8 and 6.1.1.4'
_computing_data_collection     'CrysAlis CCD (Oxford Diffraction, 2003)'
_computing_cell_refinement     'CrysAlis RED (Oxford Diffraction, 2003)'
_computing_data_reduction     'CrysAlis RED (Oxford Diffraction, 2003)'
_computing_structure_solution     '<i>SHELXS97</i> (Sheldrick, 2008)'
_computing_structure_refinement     '<i>SHELXL97</i> (Sheldrick, 2008)'
_computing_molecular_graphics     '<i>ORTEP-3</i> (Farrugia, 1997)'
_computing_publication_material
              '<i>SHELXL97</i> (Sheldrick, 2008) and <i>PLATON</i> (Spek, 2009)'
loop_
    _atom_site_type_symbol
    _atom_site_label
    _atom_site_fract_x
    _atom_site_fract_y
    _atom_site_fract_z
    _atom_site_U_iso_or_equiv
    _atom_site_adp_type
    _atom_site_calc_flag
    _atom_site_refinement_flags
    _atom_site_occupancy
    _atom_site_disorder_assembly
    _atom_site_disorder_group
    N N1A 0.62758(10) 0.35031(6) 0.98211(5) 0.0217(2) Uani d . 1 . .
    N N1B -0.01996(10) 0.36909(6) 0.49772(5) 0.0227(2) Uani d . 1 . .
    C C2A 0.48185(12) 0.35224(6) 0.95022(6) 0.0202(2) Uani d . 1 . .
    C C2B 0.12649(12) 0.36293(6) 0.52659(6) 0.0204(2) Uani d . 1 . .
    C C3A 0.42999(12) 0.33671(6) 0.87742(6) 0.0202(2) Uani d . 1 . .
    C C3B 0.17973(12) 0.34211(6) 0.59775(6) 0.0203(2) Uani d . 1 . .
    C C4A 0.52258(12) 0.31590(6) 0.83202(6) 0.0193(2) Uani d . 1 . .
    C C4B 0.08833(13) 0.32634(7) 0.64502(6) 0.0219(2) Uani d . 1 . .
    C C5A 0.77324(13) 0.29184(7) 0.82809(7) 0.0251(3) Uani d . 1 . .
    H H5A 0.7395 0.2782 0.7785 0.030 Uiso calc R 1 . .
    C C5B -0.16279(13) 0.31646(8) 0.65442(7) 0.0286(3) Uani d . 1 . .
    H H5B -0.1281 0.3033 0.7040 0.034 Uiso calc R 1 . .
    C C6A 0.91803(14) 0.29110(7) 0.85969(7) 0.0301(3) Uani d . 1 . .
    H H6A 0.9841 0.2778 0.8321 0.036 Uiso calc R 1 . .
    C C6B -0.30772(14) 0.32021(8) 0.62521(7) 0.0318(3) Uani d . 1 . .
    H H6B -0.3729 0.3102 0.6544 0.038 Uiso calc R 1 . .
    C C7A 0.96681(14) 0.31024(8) 0.93299(7) 0.0299(3) Uani d . 1 . .
    H H7A 1.0669 0.3104 0.9546 0.036 Uiso calc R 1 . .
    C C7B -0.35874(13) 0.33903(7) 0.55167(7) 0.0283(3) Uani d . 1 . .
    H H7B -0.4592 0.3410 0.5311 0.034 Uiso calc R 1 . .
    C C8A 0.87355(13) 0.32885(7) 0.97444(7) 0.0264(3) Uani d . 1 . .
    H H8A 0.9089 0.3405 1.0244 0.032 Uiso calc R 1 . .
    C C8B -0.26632(13) 0.35457(7) 0.50900(7) 0.0259(3) Uani d . 1 . .
    H H8B -0.3030 0.3670 0.4593 0.031 Uiso calc R 1 . .
    C C9A 0.72446(13) 0.33055(6) 0.94225(6) 0.0203(2) Uani d . 1 . .
    C C9B -0.11638(12) 0.35211(6) 0.53882(6) 0.0204(2) Uani d . 1 . .
    C C10A 0.67400(12) 0.31256(6) 0.86814(6) 0.0197(2) Uani d . 1 . .
    C C10B -0.06406(12) 0.33181(7) 0.61233(6) 0.0214(2) Uani d . 1 . .
    O O11A 0.28603(9) 0.33866(5) 0.84855(5) 0.0281(2) Uani d . 1 . .
    H H11A 0.2683 0.3277 0.8042 0.042 Uiso calc R 1 . .
    O O11B 0.32439(9) 0.33503(5) 0.62420(5) 0.0257(2) Uani d . 1 . .
    H H11B 0.3421 0.3211 0.6676 0.039 Uiso calc R 1 . .
    O O12A 0.47359(9) 0.30034(5) 0.76573(4) 0.0259(2) Uani d . 1 . .
    O O12B 0.13899(9) 0.30750(6) 0.71000(5) 0.0320(2) Uani d . 1 . .
    C C13A 0.68432(14) 0.37058(8) 1.05886(6) 0.0283(3) Uani d . 1 . .
    H H13A 0.6080 0.3929 1.0774 0.042 Uiso calc R 1 . .
    H H13B 0.7633 0.4048 1.0627 0.042 Uiso calc R 1 . .
    H H13C 0.7194 0.3276 1.0876 0.042 Uiso calc R 1 . .
    C C13B -0.07655(14) 0.39398(8) 0.42239(7) 0.0325(3) Uani d . 1 . .
    H H13D -0.1427 0.4341 0.4220 0.049 Uiso calc R 1 . .
    H H13E -0.1276 0.3545 0.3928 0.049 Uiso calc R 1 . .
    H H13F 0.0030 0.4099 0.4023 0.049 Uiso calc R 1 . .
    C C14A 0.38208(13) 0.37134(7) 0.99616(6) 0.0211(2) Uani d . 1 . .
    C C14B 0.22385(12) 0.37982(7) 0.47866(6) 0.0212(2) Uani d . 1 . .
    C C15A 0.35906(13) 0.32537(7) 1.04993(6) 0.0232(3) Uani d . 1 . .
    H H15A 0.4066 0.2803 1.0570 0.028 Uiso calc R 1 . .
    C C15B 0.25605(13) 0.32892(7) 0.43131(7) 0.0239(3) Uani d . 1 . .
    H H15B 0.2171 0.2820 0.4304 0.029 Uiso calc R 1 . .
    C C16A 0.26762(13) 0.34414(7) 1.09372(6) 0.0232(3) Uani d . 1 . .
    H H16A 0.2544 0.3117 1.1302 0.028 Uiso calc R 1 . .
    C C16B 0.34430(13) 0.34540(7) 0.38519(7) 0.0235(3) Uani d . 1 . .
    H H16B 0.3639 0.3096 0.3533 0.028 Uiso calc R 1 . .
    C C17A 0.19498(13) 0.40993(7) 1.08483(6) 0.0232(3) Uani d . 1 . .
    C C17B 0.40451(12) 0.41371(6) 0.38511(6) 0.0206(2) Uani d . 1 . .
    C C18A 0.21631(15) 0.45534(7) 1.02923(7) 0.0312(3) Uani d . 1 . .
    H H18A 0.1676 0.5001 1.0211 0.037 Uiso calc R 1 . .
    C C18B 0.36954(15) 0.46512(7) 0.43209(7) 0.0318(3) Uani d . 1 . .
    H H18B 0.4059 0.5126 0.4324 0.038 Uiso calc R 1 . .
    C C19A 0.30755(15) 0.43583(7) 0.98596(7) 0.0306(3) Uani d . 1 . .
    H H19A 0.3192 0.4674 0.9485 0.037 Uiso calc R 1 . .
    C C19B 0.28269(15) 0.44759(7) 0.47807(7) 0.0315(3) Uani d . 1 . .
    H H19B 0.2629 0.4832 0.5102 0.038 Uiso calc R 1 . .
    N N20A 0.10083(11) 0.42989(6) 1.12809(5) 0.0251(2) Uani d . 1 . .
    N N20B 0.49979(11) 0.43049(5) 0.34169(5) 0.0228(2) Uani d . 1 . .
    C C21A 0.09634(16) 0.38008(9) 1.18785(8) 0.0382(4) Uani d . 1 . .
    H H21A 0.1923 0.3784 1.2220 0.046 Uiso calc R 1 . .
    H H21B 0.0739 0.3313 1.1676 0.046 Uiso calc R 1 . .
    C C21B 0.51323(15) 0.37533(7) 0.28849(7) 0.0312(3) Uani d . 1 . .
    H H21C 0.4189 0.3690 0.2536 0.037 Uiso calc R 1 . .
    H H21D 0.5389 0.3292 0.3143 0.037 Uiso calc R 1 . .
    C C22A -0.01350(16) 0.40103(9) 1.22943(8) 0.0387(4) Uani d . 1 . .
    H H22A -0.1109 0.3954 1.1974 0.046 Uiso calc R 1 . .
    H H22B -0.0051 0.3683 1.2714 0.046 Uiso calc R 1 . .
    C C22B 0.62434(14) 0.39258(8) 0.24620(7) 0.0304(3) Uani d . 1 . .
    H H22C 0.7214 0.3891 0.2791 0.036 Uiso calc R 1 . .
    H H22D 0.6177 0.3568 0.2069 0.036 Uiso calc R 1 . .
    C C23A 0.00603(16) 0.47724(9) 1.25640(8) 0.0413(4) Uani d . 1 . .
    H H23A 0.0999 0.4825 1.2919 0.050 Uiso calc R 1 . .
    H H23B -0.0703 0.4900 1.2810 0.050 Uiso calc R 1 . .
    C C23B 0.60333(15) 0.46696(8) 0.21334(7) 0.0329(3) Uani d . 1 . .
    H H23C 0.5094 0.4701 0.1776 0.039 Uiso calc R 1 . .
    H H23D 0.6795 0.4776 0.1880 0.039 Uiso calc R 1 . .
    C C24A -0.00105(18) 0.52637(8) 1.19200(9) 0.0441(4) Uani d . 1 . .
    H H24A 0.0162 0.5765 1.2094 0.053 Uiso calc R 1 . .
    H H24B -0.0983 0.5240 1.1591 0.053 Uiso calc R 1 . .
    C C24B 0.60962(16) 0.52036(7) 0.27452(8) 0.0352(3) Uani d . 1 . .
    H H24C 0.7057 0.5183 0.3086 0.042 Uiso calc R 1 . .
    H H24D 0.5956 0.5695 0.2540 0.042 Uiso calc R 1 . .
    C C25A 0.10870(17) 0.50598(8) 1.14988(9) 0.0414(4) Uani d . 1 . .
    H H25A 0.0936 0.5363 1.1057 0.050 Uiso calc R 1 . .
    H H25B 0.2059 0.5162 1.1803 0.050 Uiso calc R 1 . .
    C C25B 0.49643(16) 0.50524(7) 0.31595(8) 0.0336(3) Uani d . 1 . .
    H H25C 0.5113 0.5380 0.3583 0.040 Uiso calc R 1 . .
    H H25D 0.4006 0.5155 0.2840 0.040 Uiso calc R 1 . .
loop_
    _atom_site_aniso_label
    _atom_site_aniso_U_11
    _atom_site_aniso_U_22
    _atom_site_aniso_U_33
    _atom_site_aniso_U_12
    _atom_site_aniso_U_13
    _atom_site_aniso_U_23
    N1A 0.0208(5) 0.0283(6) 0.0166(5) 0.0005(4) 0.0060(4) -0.0027(4)
    N1B 0.0199(5) 0.0330(6) 0.0158(5) 0.0022(4) 0.0056(4) 0.0024(4)
    C2A 0.0211(6) 0.0213(6) 0.0205(6) 0.0020(5) 0.0094(5) 0.0009(5)
    C2B 0.0202(6) 0.0238(6) 0.0199(5) 0.0001(5) 0.0098(5) -0.0005(5)
    C3A 0.0177(6) 0.0248(6) 0.0191(5) 0.0024(5) 0.0067(5) 0.0012(5)
    C3B 0.0171(6) 0.0256(6) 0.0189(5) -0.0007(5) 0.0059(5) -0.0009(5)
    C4A 0.0209(6) 0.0198(6) 0.0186(5) 0.0007(5) 0.0073(5) 0.0014(5)
    C4B 0.0195(6) 0.0293(7) 0.0175(5) -0.0022(5) 0.0060(5) 0.0001(5)
    C5A 0.0233(6) 0.0334(7) 0.0208(6) 0.0018(5) 0.0093(5) -0.0015(5)
    C5B 0.0218(6) 0.0441(8) 0.0216(6) -0.0016(6) 0.0085(5) 0.0046(6)
    C6A 0.0220(6) 0.0402(8) 0.0309(7) 0.0038(6) 0.0119(6) -0.0022(6)
    C6B 0.0219(6) 0.0437(8) 0.0328(7) -0.0025(6) 0.0126(6) 0.0034(6)
    C7A 0.0190(6) 0.0365(8) 0.0334(7) 0.0031(5) 0.0048(6) -0.0035(6)
    C7B 0.0166(6) 0.0346(8) 0.0330(7) 0.0000(5) 0.0047(5) 0.0026(6)
    C8A 0.0220(6) 0.0326(7) 0.0234(6) 0.0014(5) 0.0033(5) -0.0029(5)
    C8B 0.0214(6) 0.0319(7) 0.0227(6) 0.0019(5) 0.0025(5) 0.0016(5)
    C9A 0.0214(6) 0.0224(6) 0.0184(5) 0.0002(5) 0.0071(5) -0.0003(5)
    C9B 0.0193(6) 0.0242(6) 0.0187(5) 0.0000(5) 0.0067(5) -0.0011(5)
    C10A 0.0193(6) 0.0225(6) 0.0187(5) 0.0008(5) 0.0072(5) 0.0012(5)
    C10B 0.0189(6) 0.0281(7) 0.0181(5) -0.0021(5) 0.0063(5) 0.0000(5)
    O11A 0.0186(4) 0.0456(6) 0.0204(4) 0.0042(4) 0.0055(4) -0.0026(4)
    O11B 0.0173(4) 0.0390(6) 0.0214(4) -0.0008(4) 0.0059(3) 0.0030(4)
    O12A 0.0242(5) 0.0354(5) 0.0178(4) 0.0042(4) 0.0044(4) -0.0007(4)
    O12B 0.0226(5) 0.0537(6) 0.0193(4) -0.0044(4) 0.0040(4) 0.0058(4)
    C13A 0.0290(7) 0.0360(8) 0.0201(6) -0.0034(6) 0.0066(5) -0.0054(5)
    C13B 0.0295(7) 0.0499(9) 0.0189(6) 0.0089(6) 0.0074(5) 0.0091(6)
    C14A 0.0214(6) 0.0252(6) 0.0182(5) 0.0007(5) 0.0077(5) -0.0017(5)
    C14B 0.0191(6) 0.0276(7) 0.0181(5) 0.0001(5) 0.0070(5) 0.0012(5)
    C15A 0.0226(6) 0.0260(6) 0.0227(6) 0.0030(5) 0.0089(5) 0.0010(5)
    C15B 0.0242(6) 0.0247(6) 0.0257(6) -0.0031(5) 0.0114(5) 0.0006(5)
    C16A 0.0237(6) 0.0276(7) 0.0205(6) 0.0013(5) 0.0099(5) 0.0023(5)
    C16B 0.0250(6) 0.0244(6) 0.0246(6) -0.0014(5) 0.0127(5) -0.0023(5)
    C17A 0.0209(6) 0.0299(7) 0.0201(6) 0.0012(5) 0.0074(5) -0.0014(5)
    C17B 0.0199(6) 0.0237(6) 0.0200(6) 0.0003(5) 0.0082(5) 0.0008(5)
    C18A 0.0374(7) 0.0308(7) 0.0307(7) 0.0120(6) 0.0186(6) 0.0078(6)
    C18B 0.0441(8) 0.0243(7) 0.0340(7) -0.0074(6) 0.0231(6) -0.0047(6)
    C19A 0.0388(8) 0.0307(7) 0.0280(7) 0.0076(6) 0.0192(6) 0.0076(6)
    C19B 0.0432(8) 0.0256(7) 0.0333(7) -0.0040(6) 0.0241(6) -0.0071(6)
    N20A 0.0258(5) 0.0292(6) 0.0238(5) 0.0037(5) 0.0131(5) 0.0012(4)
    N20B 0.0259(5) 0.0215(5) 0.0247(5) -0.0015(4) 0.0133(4) 0.0003(4)
    C21A 0.0403(8) 0.0473(9) 0.0349(8) 0.0146(7) 0.0245(7) 0.0140(7)
    C21B 0.0340(7) 0.0312(7) 0.0346(7) -0.0067(6) 0.0203(6) -0.0081(6)
    C22A 0.0386(8) 0.0528(10) 0.0326(7) 0.0115(7) 0.0236(7) 0.0100(7)
    C22B 0.0313(7) 0.0359(8) 0.0288(7) -0.0021(6) 0.0169(6) -0.0038(6)
    C23A 0.0339(8) 0.0656(11) 0.0280(7) 0.0033(7) 0.0146(6) -0.0062(7)
    C23B 0.0339(7) 0.0434(8) 0.0243(6) 0.0013(6) 0.0128(6) 0.0064(6)
    C24A 0.0555(10) 0.0388(9) 0.0498(9) 0.0015(7) 0.0353(8) -0.0071(7)
    C24B 0.0471(8) 0.0283(7) 0.0385(8) -0.0014(6) 0.0260(7) 0.0063(6)
    C25A 0.0518(9) 0.0355(8) 0.0478(9) -0.0040(7) 0.0332(8) -0.0098(7)
    C25B 0.0428(8) 0.0268(7) 0.0382(8) 0.0044(6) 0.0236(7) 0.0069(6)
_geom_special_details
;
All e.s.d.'s (except the e.s.d. in the dihedral angle between two l.s. planes)
are estimated using the full covariance matrix. The cell e.s.d.'s are taken
into account individually in the estimation of e.s.d.'s in distances, angles
and torsion angles; correlations between e.s.d.'s in cell parameters are only
used when they are defined by crystal symmetry. An approximate (isotropic)
treatment of cell e.s.d.'s is used for estimating e.s.d.'s involving l.s.
planes.
;
loop_
    _geom_bond_atom_site_label_1
    _geom_bond_atom_site_label_2
    _geom_bond_site_symmetry_2
    _geom_bond_distance
    _geom_bond_publ_flag
    N1A C2A . 1.3848(16) ?
    N1A C9A . 1.3856(15) ?
    N1A C13A . 1.4723(16) ?
    N1B C2B . 1.3858(16) ?
    N1B C9B . 1.3861(15) ?
    N1B C13B . 1.4728(16) ?
    C2A C3A . 1.3783(17) ?
    C2A C14A . 1.4884(16) ?
    C2B C3B . 1.3761(17) ?
    C2B C14B . 1.4895(16) ?
    C3A O11A . 1.3594(15) ?
    C3A C4A . 1.4352(16) ?
    C3B O11B . 1.3653(15) ?
    C3B C4B . 1.4311(16) ?
    C4A O12A . 1.2628(14) ?
    C4A C10A . 1.4514(18) ?
    C4B O12B . 1.2586(15) ?
    C4B C10B . 1.4489(18) ?
    C5A C6A . 1.3751(19) ?
    C5A C10A . 1.4113(16) ?
    C5A H5A . 0.9500 ?
    C5B C6B . 1.3703(19) ?
    C5B C10B . 1.4112(16) ?
    C5B H5B . 0.9500 ?
    C6A C7A . 1.3995(19) ?
    C6A H6A . 0.9500 ?
    C6B C7B . 1.4043(19) ?
    C6B H6B . 0.9500 ?
    C7A C8A . 1.3738(18) ?
    C7A H7A . 0.9500 ?
    C7B C8B . 1.3713(17) ?
    C7B H7B . 0.9500 ?
    C8A C9A . 1.4150(18) ?
    C8A H8A . 0.9500 ?
    C8B C9B . 1.4154(18) ?
    C8B H8B . 0.9500 ?
    C9A C10A . 1.4097(17) ?
    C9B C10B . 1.4123(17) ?
    O11A H11A . 0.8400 ?
    O11B H11B . 0.8400 ?
    C13A H13A . 0.9800 ?
    C13A H13B . 0.9800 ?
    C13A H13C . 0.9800 ?
    C13B H13D . 0.9800 ?
    C13B H13E . 0.9800 ?
    C13B H13F . 0.9800 ?
    C14A C19A . 1.3877(18) ?
    C14A C15A . 1.3897(17) ?
    C14B C19B . 1.3844(18) ?
    C14B C15B . 1.3913(17) ?
    C15A C16A . 1.3938(16) ?
    C15A H15A . 0.9500 ?
    C15B C16B . 1.3938(16) ?
    C15B H15B . 0.9500 ?
    C16A C17A . 1.3999(18) ?
    C16A H16A . 0.9500 ?
    C16B C17B . 1.3979(17) ?
    C16B H16B . 0.9500 ?
    C17A C18A . 1.4048(17) ?
    C17A N20A . 1.4124(15) ?
    C17B C18B . 1.4035(17) ?
    C17B N20B . 1.4088(15) ?
    C18A C19A . 1.3885(17) ?
    C18A H18A . 0.9500 ?
    C18B C19B . 1.3861(17) ?
    C18B H18B . 0.9500 ?
    C19A H19A . 0.9500 ?
    C19B H19B . 0.9500 ?
    N20A C25A . 1.4727(18) ?
    N20A C21A . 1.4729(17) ?
    N20B C21B . 1.4670(16) ?
    N20B C25B . 1.4727(17) ?
    C21A C22A . 1.5159(17) ?
    C21A H21A . 0.9900 ?
    C21A H21B . 0.9900 ?
    C21B C22B . 1.5192(17) ?
    C21B H21C . 0.9900 ?
    C21B H21D . 0.9900 ?
    C22A C23A . 1.504(2) ?
    C22A H22A . 0.9900 ?
    C22A H22B . 0.9900 ?
    C22B C23B . 1.512(2) ?
    C22B H22C . 0.9900 ?
    C22B H22D . 0.9900 ?
    C23A C24A . 1.514(2) ?
    C23A H23A . 0.9900 ?
    C23A H23B . 0.9900 ?
    C23B C24B . 1.517(2) ?
    C23B H23C . 0.9900 ?
    C23B H23D . 0.9900 ?
    C24A C25A . 1.5196(19) ?
    C24A H24A . 0.9900 ?
    C24A H24B . 0.9900 ?
    C24B C25B . 1.5167(18) ?
    C24B H24C . 0.9900 ?
    C24B H24D . 0.9900 ?
    C25A H25A . 0.9900 ?
    C25A H25B . 0.9900 ?
    C25B H25C . 0.9900 ?
    C25B H25D . 0.9900 ?
loop_
    _geom_angle_atom_site_label_1
    _geom_angle_atom_site_label_2
    _geom_angle_atom_site_label_3
    _geom_angle_site_symmetry_1
    _geom_angle_site_symmetry_3
    _geom_angle
    _geom_angle_publ_flag
    C2A N1A C9A . . 120.87(10) ?
    C2A N1A C13A . . 121.04(10) ?
    C9A N1A C13A . . 118.08(10) ?
    C2B N1B C9B . . 120.98(10) ?
    C2B N1B C13B . . 120.51(10) ?
    C9B N1B C13B . . 118.50(10) ?
    C3A C2A N1A . . 120.75(10) ?
    C3A C2A C14A . . 120.57(11) ?
    N1A C2A C14A . . 118.67(10) ?
    C3B C2B N1B . . 120.59(10) ?
    C3B C2B C14B . . 121.24(11) ?
    N1B C2B C14B . . 118.17(10) ?
    O11A C3A C2A . . 118.74(10) ?
    O11A C3A C4A . . 119.12(10) ?
    C2A C3A C4A . . 122.10(11) ?
    O11B C3B C2B . . 119.24(10) ?
    O11B C3B C4B . . 118.53(10) ?
    C2B C3B C4B . . 122.22(11) ?
    O12A C4A C3A . . 121.55(11) ?
    O12A C4A C10A . . 123.13(10) ?
    C3A C4A C10A . . 115.30(11) ?
    O12B C4B C3B . . 121.33(11) ?
    O12B C4B C10B . . 123.16(10) ?
    C3B C4B C10B . . 115.49(10) ?
    C6A C5A C10A . . 121.00(12) ?
    C6A C5A H5A . . 119.5 ?
    C10A C5A H5A . . 119.5 ?
    C6B C5B C10B . . 121.36(12) ?
    C6B C5B H5B . . 119.3 ?
    C10B C5B H5B . . 119.3 ?
    C5A C6A C7A . . 119.19(11) ?
    C5A C6A H6A . . 120.4 ?
    C7A C6A H6A . . 120.4 ?
    C5B C6B C7B . . 119.19(12) ?
    C5B C6B H6B . . 120.4 ?
    C7B C6B H6B . . 120.4 ?
    C8A C7A C6A . . 121.65(12) ?
    C8A C7A H7A . . 119.2 ?
    C6A C7A H7A . . 119.2 ?
    C8B C7B C6B . . 121.23(12) ?
    C8B C7B H7B . . 119.4 ?
    C6B C7B H7B . . 119.4 ?
    C7A C8A C9A . . 119.61(12) ?
    C7A C8A H8A . . 120.2 ?
    C9A C8A H8A . . 120.2 ?
    C7B C8B C9B . . 120.16(12) ?
    C7B C8B H8B . . 119.9 ?
    C9B C8B H8B . . 119.9 ?
    N1A C9A C10A . . 119.54(11) ?
    N1A C9A C8A . . 121.13(11) ?
    C10A C9A C8A . . 119.33(10) ?
    N1B C9B C10B . . 119.32(11) ?
    N1B C9B C8B . . 121.68(11) ?
    C10B C9B C8B . . 119.00(10) ?
    C9A C10A C5A . . 119.19(11) ?
    C9A C10A C4A . . 121.40(10) ?
    C5A C10A C4A . . 119.41(11) ?
    C5B C10B C9B . . 119.03(11) ?
    C5B C10B C4B . . 119.65(11) ?
    C9B C10B C4B . . 121.31(10) ?
    C3A O11A H11A . . 109.5 ?
    C3B O11B H11B . . 109.5 ?
    N1A C13A H13A . . 109.5 ?
    N1A C13A H13B . . 109.5 ?
    H13A C13A H13B . . 109.5 ?
    N1A C13A H13C . . 109.5 ?
    H13A C13A H13C . . 109.5 ?
    H13B C13A H13C . . 109.5 ?
    N1B C13B H13D . . 109.5 ?
    N1B C13B H13E . . 109.5 ?
    H13D C13B H13E . . 109.5 ?
    N1B C13B H13F . . 109.5 ?
    H13D C13B H13F . . 109.5 ?
    H13E C13B H13F . . 109.5 ?
    C19A C14A C15A . . 117.75(11) ?
    C19A C14A C2A . . 120.70(10) ?
    C15A C14A C2A . . 121.55(11) ?
    C19B C14B C15B . . 117.37(11) ?
    C19B C14B C2B . . 121.12(11) ?
    C15B C14B C2B . . 121.49(11) ?
    C14A C15A C16A . . 121.29(12) ?
    C14A C15A H15A . . 119.4 ?
    C16A C15A H15A . . 119.4 ?
    C14B C15B C16B . . 121.38(12) ?
    C14B C15B H15B . . 119.3 ?
    C16B C15B H15B . . 119.3 ?
    C15A C16A C17A . . 121.14(11) ?
    C15A C16A H16A . . 119.4 ?
    C17A C16A H16A . . 119.4 ?
    C15B C16B C17B . . 121.14(11) ?
    C15B C16B H16B . . 119.4 ?
    C17B C16B H16B . . 119.4 ?
    C16A C17A C18A . . 117.18(11) ?
    C16A C17A N20A . . 122.18(11) ?
    C18A C17A N20A . . 120.62(11) ?
    C16B C17B C18B . . 117.15(11) ?
    C16B C17B N20B . . 122.12(10) ?
    C18B C17B N20B . . 120.71(11) ?
    C19A C18A C17A . . 121.01(12) ?
    C19A C18A H18A . . 119.5 ?
    C17A C18A H18A . . 119.5 ?
    C19B C18B C17B . . 120.89(12) ?
    C19B C18B H18B . . 119.6 ?
    C17B C18B H18B . . 119.6 ?
    C14A C19A C18A . . 121.60(12) ?
    C14A C19A H19A . . 119.2 ?
    C18A C19A H19A . . 119.2 ?
    C14B C19B C18B . . 122.04(11) ?
    C14B C19B H19B . . 119.0 ?
    C18B C19B H19B . . 119.0 ?
    C17A N20A C25A . . 114.83(10) ?
    C17A N20A C21A . . 115.13(10) ?
    C25A N20A C21A . . 113.53(11) ?
    C17B N20B C21B . . 115.19(10) ?
    C17B N20B C25B . . 116.01(9) ?
    C21B N20B C25B . . 115.63(10) ?
    N20A C21A C22A . . 113.16(12) ?
    N20A C21A H21A . . 108.9 ?
    C22A C21A H21A . . 108.9 ?
    N20A C21A H21B . . 108.9 ?
    C22A C21A H21B . . 108.9 ?
    H21A C21A H21B . . 107.8 ?
    N20B C21B C22B . . 113.98(11) ?
    N20B C21B H21C . . 108.8 ?
    C22B C21B H21C . . 108.8 ?
    N20B C21B H21D . . 108.8 ?
    C22B C21B H21D . . 108.8 ?
    H21C C21B H21D . . 107.7 ?
    C23A C22A C21A . . 111.99(13) ?
    C23A C22A H22A . . 109.2 ?
    C21A C22A H22A . . 109.2 ?
    C23A C22A H22B . . 109.2 ?
    C21A C22A H22B . . 109.2 ?
    H22A C22A H22B . . 107.9 ?
    C23B C22B C21B . . 111.76(11) ?
    C23B C22B H22C . . 109.3 ?
    C21B C22B H22C . . 109.3 ?
    C23B C22B H22D . . 109.3 ?
    C21B C22B H22D . . 109.3 ?
    H22C C22B H22D . . 107.9 ?
    C22A C23A C24A . . 108.59(12) ?
    C22A C23A H23A . . 110.0 ?
    C24A C23A H23A . . 110.0 ?
    C22A C23A H23B . . 110.0 ?
    C24A C23A H23B . . 110.0 ?
    H23A C23A H23B . . 108.4 ?
    C22B C23B C24B . . 108.01(11) ?
    C22B C23B H23C . . 110.1 ?
    C24B C23B H23C . . 110.1 ?
    C22B C23B H23D . . 110.1 ?
    C24B C23B H23D . . 110.1 ?
    H23C C23B H23D . . 108.4 ?
    C23A C24A C25A . . 111.89(13) ?
    C23A C24A H24A . . 109.2 ?
    C25A C24A H24A . . 109.2 ?
    C23A C24A H24B . . 109.2 ?
    C25A C24A H24B . . 109.2 ?
    H24A C24A H24B . . 107.9 ?
    C25B C24B C23B . . 112.00(12) ?
    C25B C24B H24C . . 109.2 ?
    C23B C24B H24C . . 109.2 ?
    C25B C24B H24D . . 109.2 ?
    C23B C24B H24D . . 109.2 ?
    H24C C24B H24D . . 107.9 ?
    N20A C25A C24A . . 113.15(12) ?
    N20A C25A H25A . . 108.9 ?
    C24A C25A H25A . . 108.9 ?
    N20A C25A H25B . . 108.9 ?
    C24A C25A H25B . . 108.9 ?
    H25A C25A H25B . . 107.8 ?
    N20B C25B C24B . . 112.74(11) ?
    N20B C25B H25C . . 109.0 ?
    C24B C25B H25C . . 109.0 ?
    N20B C25B H25D . . 109.0 ?
    C24B C25B H25D . . 109.0 ?
    H25C C25B H25D . . 107.8 ?
loop_
    _geom_torsion_atom_site_label_1
    _geom_torsion_atom_site_label_2
    _geom_torsion_atom_site_label_3
    _geom_torsion_atom_site_label_4
    _geom_torsion_site_symmetry_1
    _geom_torsion_site_symmetry_2
    _geom_torsion_site_symmetry_3
    _geom_torsion_site_symmetry_4
    _geom_torsion
    _geom_torsion_publ_flag
    C9A N1A C2A C3A . . . . -2.05(18) ?
    C13A N1A C2A C3A . . . . 176.69(11) ?
    C9A N1A C2A C14A . . . . 177.88(11) ?
    C13A N1A C2A C14A . . . . -3.38(17) ?
    C9B N1B C2B C3B . . . . -2.25(18) ?
    C13B N1B C2B C3B . . . . 177.70(12) ?
    C9B N1B C2B C14B . . . . 178.07(11) ?
    C13B N1B C2B C14B . . . . -1.98(17) ?
    N1A C2A C3A O11A . . . . 179.44(11) ?
    C14A C2A C3A O11A . . . . -0.49(17) ?
    N1A C2A C3A C4A . . . . 1.92(18) ?
    C14A C2A C3A C4A . . . . -178.00(11) ?
    N1B C2B C3B O11B . . . . 178.60(11) ?
    C14B C2B C3B O11B . . . . -1.73(18) ?
    N1B C2B C3B C4B . . . . -0.32(19) ?
    C14B C2B C3B C4B . . . . 179.35(11) ?
    O11A C3A C4A O12A . . . . 0.99(18) ?
    C2A C3A C4A O12A . . . . 178.50(11) ?
    O11A C3A C4A C10A . . . . -177.63(10) ?
    C2A C3A C4A C10A . . . . -0.12(17) ?
    O11B C3B C4B O12B . . . . 1.21(18) ?
    C2B C3B C4B O12B . . . . -179.86(12) ?
    O11B C3B C4B C10B . . . . -177.27(10) ?
    C2B C3B C4B C10B . . . . 1.66(18) ?
    C10A C5A C6A C7A . . . . 0.9(2) ?
    C10B C5B C6B C7B . . . . 0.6(2) ?
    C5A C6A C7A C8A . . . . 0.9(2) ?
    C5B C6B C7B C8B . . . . -0.8(2) ?
    C6A C7A C8A C9A . . . . -1.6(2) ?
    C6B C7B C8B C9B . . . . -0.2(2) ?
    C2A N1A C9A C10A . . . . 0.34(17) ?
    C13A N1A C9A C10A . . . . -178.43(11) ?
    C2A N1A C9A C8A . . . . 179.67(11) ?
    C13A N1A C9A C8A . . . . 0.89(17) ?
    C7A C8A C9A N1A . . . . -178.84(12) ?
    C7A C8A C9A C10A . . . . 0.48(19) ?
    C2B N1B C9B C10B . . . . 3.28(17) ?
    C13B N1B C9B C10B . . . . -176.67(12) ?
    C2B N1B C9B C8B . . . . -176.71(11) ?
    C13B N1B C9B C8B . . . . 3.34(18) ?
    C7B C8B C9B N1B . . . . -178.50(12) ?
    C7B C8B C9B C10B . . . . 1.51(19) ?
    N1A C9A C10A C5A . . . . -179.41(11) ?
    C8A C9A C10A C5A . . . . 1.25(18) ?
    N1A C9A C10A C4A . . . . 1.49(18) ?
    C8A C9A C10A C4A . . . . -177.84(11) ?
    C6A C5A C10A C9A . . . . -1.97(19) ?
    C6A C5A C10A C4A . . . . 177.14(12) ?
    O12A C4A C10A C9A . . . . 179.83(11) ?
    C3A C4A C10A C9A . . . . -1.57(17) ?
    O12A C4A C10A C5A . . . . 0.74(18) ?
    C3A C4A C10A C5A . . . . 179.34(11) ?
    C6B C5B C10B C9B . . . . 0.6(2) ?
    C6B C5B C10B C4B . . . . -179.21(13) ?
    N1B C9B C10B C5B . . . . 178.31(12) ?
    C8B C9B C10B C5B . . . . -1.70(18) ?
    N1B C9B C10B C4B . . . . -1.84(18) ?
    C8B C9B C10B C4B . . . . 178.16(12) ?
    O12B C4B C10B C5B . . . . 0.8(2) ?
    C3B C4B C10B C5B . . . . 179.28(12) ?
    O12B C4B C10B C9B . . . . -179.02(12) ?
    C3B C4B C10B C9B . . . . -0.57(17) ?
    C3A C2A C14A C19A . . . . -68.97(17) ?
    N1A C2A C14A C19A . . . . 111.11(14) ?
    C3A C2A C14A C15A . . . . 110.36(14) ?
    N1A C2A C14A C15A . . . . -69.56(16) ?
    C3B C2B C14B C19B . . . . -85.44(16) ?
    N1B C2B C14B C19B . . . . 94.23(15) ?
    C3B C2B C14B C15B . . . . 96.39(15) ?
    N1B C2B C14B C15B . . . . -83.93(15) ?
    C19A C14A C15A C16A . . . . -1.90(19) ?
    C2A C14A C15A C16A . . . . 178.75(11) ?
    C19B C14B C15B C16B . . . . 0.13(19) ?
    C2B C14B C15B C16B . . . . 178.36(12) ?
    C14A C15A C16A C17A . . . . 0.34(19) ?
    C14B C15B C16B C17B . . . . 0.38(19) ?
    C15A C16A C17A C18A . . . . 1.11(19) ?
    C15A C16A C17A N20A . . . . 179.44(12) ?
    C15B C16B C17B C18B . . . . -1.44(19) ?
    C15B C16B C17B N20B . . . . 176.69(11) ?
    C16A C17A C18A C19A . . . . -1.0(2) ?
    N20A C17A C18A C19A . . . . -179.35(12) ?
    C16B C17B C18B C19B . . . . 2.1(2) ?
    N20B C17B C18B C19B . . . . -176.11(12) ?
    C15A C14A C19A C18A . . . . 2.0(2) ?
    C2A C14A C19A C18A . . . . -178.62(13) ?
    C17A C18A C19A C14A . . . . -0.6(2) ?
    C15B C14B C19B C18B . . . . 0.5(2) ?
    C2B C14B C19B C18B . . . . -177.74(13) ?
    C17B C18B C19B C14B . . . . -1.6(2) ?
    C16A C17A N20A C25A . . . . 140.73(13) ?
    C18A C17A N20A C25A . . . . -41.00(17) ?
    C16A C17A N20A C21A . . . . 6.07(18) ?
    C18A C17A N20A C21A . . . . -175.65(13) ?
    C16B C17B N20B C21B . . . . 9.31(17) ?
    C18B C17B N20B C21B . . . . -172.62(12) ?
    C16B C17B N20B C25B . . . . 148.90(13) ?
    C18B C17B N20B C25B . . . . -33.03(17) ?
    C17A N20A C21A C22A . . . . -176.03(12) ?
    C25A N20A C21A C22A . . . . 48.73(17) ?
    C17B N20B C21B C22B . . . . -175.92(11) ?
    C25B N20B C21B C22B . . . . 44.34(17) ?
    N20A C21A C22A C23A . . . . -53.71(18) ?
    N20B C21B C22B C23B . . . . -50.97(17) ?
    C21A C22A C23A C24A . . . . 56.61(17) ?
    C21B C22B C23B C24B . . . . 57.25(15) ?
    C22A C23A C24A C25A . . . . -56.29(18) ?
    C22B C23B C24B C25B . . . . -58.65(16) ?
    C17A N20A C25A C24A . . . . 176.14(12) ?
    C21A N20A C25A C24A . . . . -48.48(18) ?
    C23A C24A C25A N20A . . . . 53.05(19) ?
    C17B N20B C25B C24B . . . . 175.63(12) ?
    C21B N20B C25B C24B . . . . -44.96(17) ?
    C23B C24B C25B N20B . . . . 52.75(17) ?
loop_
    _geom_hbond_atom_site_label_D
    _geom_hbond_atom_site_label_H
    _geom_hbond_atom_site_label_A
    _geom_hbond_site_symmetry_D
    _geom_hbond_site_symmetry_H
    _geom_hbond_site_symmetry_A
    _geom_hbond_distance_DH
    _geom_hbond_distance_HA
    _geom_hbond_distance_DA
    _geom_hbond_angle_DHA
    _geom_hbond_publ_flag
    O11A H11A O12A 1_555 1_555 1_555 0.84 2.32 2.760(2) 113 y
    O11A H11A O12B 1_555 1_555 1_555 0.84 1.95 2.723(2) 153 y
    O11B H11B O12A 1_555 1_555 1_555 0.84 2.01 2.791(2) 154 y
    O11B H11B O12B 1_555 1_555 1_555 0.84 2.30 2.741(2) 113 y
    C24B H24D O12A 1_555 1_555 3_666 0.99 2.52 3.475(2) 162 y
