# Supplementary material for: 3-Hy­droxy-1-methyl-2-[4-(piperidin-1-yl)phen­yl]quinolin-4(1H)-one
Source: Acta Crystallogr Sect E Struct Rep Online. 2011 Feb 19;67(Pt 3):o654. doi: 10.1107/S1600536811005046 (PMC3051995; doi:10.1107/S1600536811005046)
Supplement: Supplementary file 2 [file e-67-0o654-Isup2.hkl]

# 
# h,k,l, Fc-squared, Fo-squared, sigma(Fo-squared) and status flag 
# 
data_I
_shelx_title ' sasza1dc in P2(1)/c' 
_shelx_refln_list_code          4 
_shelx_F_calc_maximum      368.65 
_exptl_crystal_F_000      1424.00 
_reflns_d_resolution_high  0.6182 
 
loop_ 
 _symmetry_equiv_pos_as_xyz 
 'x, y, z' 
 '-x, y+1/2, -z+1/2' 
 '-x, -y, -z' 
 'x, -y-1/2, z-1/2' 
 
_cell_length_a     9.6210 
_cell_length_b    18.6220 
_cell_length_c    18.9550 
_cell_angle_alpha  90.000 
_cell_angle_beta  104.170 
_cell_angle_gamma  90.000 
 
_shelx_F_squared_multiplier     1.000 
 
loop_ 
 _refln_index_h 
 _refln_index_k 
 _refln_index_l 
 _refln_F_squared_calc 
 _refln_F_squared_meas 
 _refln_F_squared_sigma 
 _refln_observed_status 
   2   0   0      200.12      146.93      4.36 o 
   3   0   0     6772.84     6799.01     58.65 o 
   4   0   0      197.23      202.60      7.74 o 
   5   0   0     6627.65     7019.54     49.20 o 
   6   0   0      814.61      839.96     11.85 o 
   7   0   0      325.90      307.19     11.48 o 
   8   0   0     3059.43     2854.26     22.32 o 
   9   0   0       79.81       65.61     15.85 o 
  10   0   0     1019.37     1011.22     26.88 o 
  11   0   0       43.51       47.66     19.17 o 
  12   0   0        2.16        7.96     18.91 o 
  13   0   0        2.82       23.35     27.40 o 
  14   0   0       10.40       15.37     30.19 o 
   2   1   0     1009.79     1010.83      4.98 o 
   3   1   0      752.97      751.23      7.08 o 
   4   1   0     3584.40     4119.42     19.94 o 
   5   1   0      129.26      149.56      6.72 o 
   6   1   0      898.33      977.51     13.29 o 
   7   1   0      117.88       98.47      6.42 o 
   8   1   0      101.96       98.38      9.20 o 
   9   1   0      110.40       74.40     11.35 o 
  10   1   0        9.77       34.26     14.76 o 
  11   1   0       13.27        5.29     13.77 o 
  12   1   0       25.92       33.19     15.59 o 
  13   1   0        1.11       30.33     19.34 o 
  14   1   0       75.38       67.73     34.42 o 
   1   2   0       40.02       36.58      6.14 o 
   2   2   0     6241.39     6009.17     58.39 o 
   3   2   0      191.58      200.05      8.18 o 
   4   2   0       51.77       58.25      5.16 o 
   5   2   0     2954.09     3311.29     34.34 o 
   6   2   0       23.27       27.67      4.53 o 
   7   2   0        4.51       16.31      5.26 o 
   8   2   0      311.00      279.70     10.20 o 
   9   2   0        1.85       11.04      9.34 o 
  10   2   0     1210.34     1194.05     19.19 o 
  11   2   0        2.17       14.15     12.92 o 
  12   2   0        2.01       10.85     20.82 o 
  13   2   0        0.09        3.87     25.27 o 
  14   2   0        0.43        9.70     24.78 o 
  15   2   0        1.24        9.92     31.21 o 
   1   3   0    11976.29    12459.79     47.80 o 
   2   3   0      409.44      374.96      6.11 o 
   3   3   0      888.89      861.43     11.53 o 
   4   3   0       76.29       76.75      6.26 o 
   5   3   0       13.20       19.19      6.24 o 
   6   3   0       24.27       23.23      5.02 o 
   7   3   0      123.40      111.72      7.16 o 
   8   3   0      109.87       92.96      9.07 o 
   9   3   0      584.88      582.95     14.98 o 
  10   3   0       43.58       56.10     13.76 o 
  11   3   0       47.35       45.24     18.69 o 
  12   3   0        6.54       28.59     21.60 o 
  13   3   0        0.40        3.86     30.67 o 
  14   3   0        0.54       15.88     31.21 o 
  15   3   0        0.06       15.20     32.14 o 
   0   4   0    76681.81    80497.49   1926.94 o 
   1   4   0      145.32      146.91      5.34 o 
   2   4   0     2586.25     2564.13     35.61 o 
   3   4   0     1872.03     1797.40     24.93 o 
   4   4   0      462.21      503.32     15.22 o 
   5   4   0     1010.99     1060.80     15.75 o 
   6   4   0        8.73       13.61      5.07 o 
   7   4   0       17.08       26.79      6.92 o 
   8   4   0       63.68       44.29      8.33 o 
   9   4   0       23.73       26.98     12.63 o 
  10   4   0        2.39       11.05     14.17 o 
  11   4   0       82.83       90.75     22.73 o 
  12   4   0       24.25       25.60     20.00 o 
  13   4   0       87.78       88.82     30.84 o 
  14   4   0        0.02       -0.25     72.92 o 
   1   5   0     1139.05     1126.92     25.33 o 
   2   5   0       41.07       32.09      5.47 o 
   3   5   0      397.79      403.26      6.84 o 
   4   5   0      998.30     1172.28     17.81 o 
   5   5   0       11.87       17.85      5.43 o 
   6   5   0       65.59       86.12      9.08 o 
   7   5   0       12.72       13.67      7.47 o 
   8   5   0       59.29       52.35      9.73 o 
   9   5   0       74.98       44.30     12.09 o 
  10   5   0        0.00       25.84     19.90 o 
  11   5   0      338.16      331.76     28.34 o 
  12   5   0        0.23       14.88     25.88 o 
  13   5   0       23.08       25.60     28.31 o 
  14   5   0        9.00       12.13     31.70 o 
   0   6   0   112771.30   123411.33   3195.85 o 
   1   6   0     1501.93     1447.30     20.36 o 
   2   6   0     1638.55     1669.07     14.78 o 
   3   6   0     2438.08     2619.56     16.97 o 
   4   6   0      519.83      543.58      7.73 o 
   5   6   0     3534.51     3959.08     36.17 o 
   6   6   0      519.54      577.52     17.94 o 
   7   6   0      191.07      180.54      9.54 o 
   8   6   0      325.29      300.69     14.59 o 
   9   6   0       35.62       12.12     10.51 o 
  10   6   0      490.01      419.61     21.64 o 
  11   6   0      118.13       83.01     25.37 o 
  12   6   0        0.73       11.08     26.68 o 
  13   6   0       75.40       77.96     32.34 o 
  14   6   0        2.55       13.00     29.68 o 
   1   7   0     1809.54     1683.14     48.29 o 
   2   7   0     2176.69     2265.61     19.32 o 
   3   7   0      235.12      252.54      7.09 o 
   4   7   0      754.12      663.02      8.07 o 
   5   7   0       42.03       60.22      7.87 o 
   6   7   0       66.21       80.81      8.40 o 
   7   7   0        9.90       13.28      7.72 o 
   8   7   0       15.27       26.74     10.65 o 
   9   7   0       64.51       78.74     12.37 o 
  10   7   0       51.31       46.63     16.25 o 
  11   7   0       52.99       49.09     20.33 o 
  12   7   0      141.76      158.51     41.49 o 
  13   7   0        8.53       33.28     30.26 o 
  14   7   0       18.08       44.65     28.80 o 
   0   8   0     6478.16     6995.58     34.27 o 
   1   8   0      325.57      339.63      8.31 o 
   2   8   0     1684.32     1771.70     15.95 o 
   3   8   0      121.25      120.30      7.30 o 
   4   8   0       27.39       34.30      6.38 o 
   5   8   0     1948.89     2152.42     17.54 o 
   6   8   0      117.97      107.12      9.19 o 
   7   8   0       40.16       43.63      8.60 o 
   8   8   0      588.66      521.70     15.18 o 
   9   8   0       39.56       21.98     11.39 o 
  10   8   0       96.23       53.85     18.71 o 
  11   8   0       15.72       11.39     22.01 o 
  12   8   0       22.84       38.18     27.55 o 
  13   8   0        5.68       10.78     28.81 o 
  14   8   0        0.75        2.14     32.07 o 
   1   9   0      201.77      220.30      9.68 o 
   2   9   0        4.43       22.12      7.55 o 
   3   9   0      460.80      479.71      8.21 o 
   4   9   0      105.63       98.89      7.49 o 
   5   9   0       27.62       25.76      7.13 o 
   6   9   0      181.12      160.11      9.09 o 
   7   9   0      216.67      182.55     12.44 o 
   8   9   0       12.96       19.04     10.78 o 
   9   9   0        6.94       13.20     11.73 o 
  10   9   0        2.27       19.48     17.24 o 
  11   9   0       29.73       33.83     19.74 o 
  12   9   0       79.48      120.40     34.09 o 
  13   9   0        3.33       27.14     30.95 o 
  14   9   0       17.76       16.49     33.90 o 
   0  10   0      827.73      910.26     15.70 o 
   1  10   0     1429.12     1483.38     13.81 o 
   2  10   0     3714.20     4049.49     27.30 o 
   3  10   0     1876.63     1986.91     16.83 o 
   4  10   0       44.70       60.81      7.05 o 
   5  10   0      320.37      312.93     13.41 o 
   6  10   0       22.63       20.34     10.27 o 
   7  10   0      202.72      185.30     16.54 o 
   8  10   0       44.17       27.34     10.21 o 
   9  10   0       31.67       42.70     11.96 o 
  10  10   0       16.97       25.41     16.70 o 
  11  10   0      188.26      194.86     29.64 o 
  12  10   0       37.38       60.27     36.34 o 
  13  10   0      220.18      282.89     52.37 o 
  14  10   0        8.27       19.99     34.76 o 
   1  11   0     1985.12     2170.32     19.98 o 
   2  11   0      220.01      213.63      9.92 o 
   3  11   0      134.89      126.81      7.11 o 
   4  11   0      926.86      859.62     13.15 o 
   5  11   0      238.34      252.49     11.53 o 
   6  11   0       78.87       74.02     10.14 o 
   7  11   0      362.28      356.14     16.78 o 
   8  11   0        0.15       13.72     14.01 o 
   9  11   0      566.25      550.30     25.63 o 
  10  11   0        8.47        1.14     20.60 o 
  11  11   0       37.21       46.58     24.80 o 
  12  11   0       26.68       24.10     29.54 o 
  13  11   0      257.87      349.79     45.04 o 
  14  11   0        3.96       -8.73     33.48 o 
   0  12   0     1654.05     1974.19     43.89 o 
   1  12   0      165.53      183.92      9.39 o 
   2  12   0      400.45      426.03     10.00 o 
   3  12   0       90.08       96.64      7.21 o 
   4  12   0      191.99      194.13     10.90 o 
   5  12   0      829.64      924.89     21.29 o 
   6  12   0        0.40        8.93      9.81 o 
   7  12   0      117.09      122.14     14.58 o 
   8  12   0      142.18      133.80     14.47 o 
   9  12   0      147.56      129.05     17.96 o 
  10  12   0       12.35       15.84     16.71 o 
  11  12   0      163.73      155.36     33.94 o 
  12  12   0       83.96       23.06     28.97 o 
  13  12   0      359.76      474.22     51.19 o 
   1  13   0       20.15       13.73      8.38 o 
   2  13   0      276.39      254.47      8.84 o 
   3  13   0      171.35      169.97     10.40 o 
   4  13   0        1.01       10.63      8.78 o 
   5  13   0       33.20       44.01      9.64 o 
   6  13   0      340.88      286.67     17.56 o 
   7  13   0       30.73       28.48     10.86 o 
   8  13   0        0.83        8.71     11.81 o 
   9  13   0       42.00       32.87     17.05 o 
  10  13   0       29.72       20.98     22.65 o 
  11  13   0       93.30      108.80     32.65 o 
  12  13   0      156.40      194.42     40.00 o 
  13  13   0       73.63       76.20     40.20 o 
   0  14   0      195.72      172.18     14.17 o 
   1  14   0       74.83       67.33      9.71 o 
   2  14   0      163.98      153.89      9.78 o 
   3  14   0     1162.36     1265.33     17.36 o 
   4  14   0       62.65       72.53      9.29 o 
   5  14   0      530.40      454.21     18.70 o 
   6  14   0        0.19        7.66      9.96 o 
   7  14   0        5.31       35.79     14.62 o 
   8  14   0      109.34       87.13     15.14 o 
   9  14   0        1.05        4.29     15.07 o 
  10  14   0       87.60      106.36     31.94 o 
  11  14   0        5.83       10.90     27.96 o 
  12  14   0        1.92       11.12     34.19 o 
  13  14   0       52.12       27.80     29.09 o 
   1  15   0        0.28        7.86      8.99 o 
   2  15   0      371.27      357.97     13.54 o 
   3  15   0       63.73       78.08      9.55 o 
   4  15   0       31.01       53.58     10.23 o 
   5  15   0        1.26        7.13     10.31 o 
   6  15   0       71.31       82.51     17.47 o 
   7  15   0     1289.02     1428.38     24.18 o 
   8  15   0      197.13      208.67     19.01 o 
   9  15   0       13.93        9.40     15.48 o 
  10  15   0        4.06        8.14     25.94 o 
  11  15   0        7.43       30.61     28.43 o 
  12  15   0       26.09       -4.23     33.76 o 
  13  15   0      162.81      159.50     38.54 o 
   0  16   0       15.29       10.76     13.38 o 
   1  16   0       12.43       15.15      9.66 o 
   2  16   0      343.24      324.90     15.53 o 
   3  16   0      617.14      624.33     29.53 o 
   4  16   0      118.74      120.33     11.26 o 
   5  16   0     1363.61     1415.35     54.58 o 
   6  16   0      393.68      394.97     24.16 o 
   7  16   0        9.42       32.55     12.67 o 
   8  16   0        2.22       18.72     16.49 o 
   9  16   0       13.05        9.08     25.15 o 
  10  16   0       36.16       31.13     28.27 o 
  11  16   0      331.07      330.61     40.67 o 
  12  16   0        0.69        6.90     33.24 o 
   1  17   0      170.69      153.75     14.25 o 
   2  17   0      215.03      192.27     15.24 o 
   3  17   0      927.97      897.96     26.38 o 
   4  17   0        2.88       25.32     10.76 o 
   5  17   0       76.47       85.16     17.52 o 
   6  17   0       43.92       75.21     14.98 o 
   7  17   0      883.13      997.95     31.53 o 
   8  17   0        6.96       20.13     15.33 o 
   9  17   0       22.04       16.93     21.87 o 
  10  17   0       56.67       54.00     32.89 o 
  11  17   0       20.24       34.12     27.53 o 
  12  17   0       30.91       22.04     31.93 o 
   0  18   0       49.12       55.99     13.92 o 
   1  18   0        0.26       17.65      9.09 o 
   2  18   0      642.92      657.27     18.91 o 
   3  18   0       21.93       30.98     15.21 o 
   4  18   0        9.31       18.91     15.25 o 
   5  18   0      435.95      503.01     31.71 o 
   6  18   0      249.37      252.16     18.85 o 
   7  18   0       46.65       57.44     14.97 o 
   8  18   0      128.44      104.45     22.59 o 
   9  18   0        1.03       10.08     27.61 o 
  10  18   0       19.42       27.45     33.93 o 
  11  18   0       81.19       79.08     35.98 o 
  12  18   0       13.21       -4.12     34.02 o 
   1  19   0       82.69       74.58     12.71 o 
   2  19   0       49.44       71.17     19.38 o 
   3  19   0        0.06       14.05     18.31 o 
   4  19   0      209.18      186.43     21.04 o 
   5  19   0        5.01        9.44     17.28 o 
   6  19   0       34.06       40.87     16.89 o 
   7  19   0      154.41      162.02     19.17 o 
   8  19   0        1.12        0.90     24.69 o 
   9  19   0       22.47       32.32     28.52 o 
  10  19   0       30.32       15.65     27.96 o 
  11  19   0       12.29      -10.25     34.57 o 
   0  20   0      112.83      107.79     18.04 o 
   1  20   0        7.95        0.11     12.03 o 
   2  20   0       45.76       63.58     26.74 o 
   3  20   0      178.65      159.63     21.72 o 
   4  20   0        8.52        8.23     12.24 o 
   5  20   0        0.03       -0.27     17.85 o 
   6  20   0       10.95       42.71     20.90 o 
   7  20   0        0.96        4.07     23.10 o 
   8  20   0        3.69       27.31     29.99 o 
   9  20   0        1.99       29.21     29.58 o 
  10  20   0       29.63       18.35     31.01 o 
  11  20   0        8.13        8.84     33.12 o 
   1  21   0        0.07       24.00     13.41 o 
   2  21   0       30.26       37.88     13.02 o 
   3  21   0      231.31      229.28     23.14 o 
   4  21   0        2.04       20.72     19.21 o 
   5  21   0       48.91       49.99     19.23 o 
   6  21   0      568.77      660.70     32.96 o 
   7  21   0      856.28     1058.84     44.93 o 
   8  21   0       51.20       41.81     30.58 o 
   9  21   0        0.21       -0.07     14.54 o 
  10  21   0        2.42        8.79     32.99 o 
   0  22   0       70.86       56.46     26.65 o 
   1  22   0       23.41       14.41     19.27 o 
   2  22   0        0.05        4.07     14.56 o 
   3  22   0       24.24       63.74     25.02 o 
   4  22   0        0.14        6.07     17.95 o 
   5  22   0        6.78        2.56     20.86 o 
   6  22   0       28.76       25.78     27.66 o 
   7  22   0       34.34       66.76     28.81 o 
   8  22   0        0.17        5.55     30.69 o 
   9  22   0        0.01      -20.81     32.23 o 
  10  22   0        2.03       12.59     33.97 o 
   1  23   0      153.76      127.49     21.86 o 
   2  23   0       36.60       35.94     16.45 o 
   3  23   0        6.29        4.98     14.87 o 
   4  23   0        0.98       21.58     22.83 o 
   5  23   0        3.11       25.14     27.87 o 
   6  23   0        6.34       15.79     22.91 o 
   7  23   0       16.38       50.37     29.05 o 
   8  23   0        1.26        6.68     33.24 o 
   9  23   0        0.56      -25.83     34.32 o 
   0  24   0       70.58      107.71     31.24 o 
   1  24   0        0.01       11.85     18.50 o 
   2  24   0       66.34       72.46     24.74 o 
   3  24   0        3.84       12.32     19.31 o 
   4  24   0        5.16        7.12     23.09 o 
   5  24   0       53.45       45.11     31.86 o 
   6  24   0      210.45      279.13     42.94 o 
   7  24   0       22.37       54.60     31.49 o 
   8  24   0       19.59        6.09     35.10 o 
   9  24   0        0.72       16.66     34.99 o 
   1  25   0       48.51       37.80     24.71 o 
   2  25   0      100.31      141.61     25.22 o 
   3  25   0        8.85        7.60     20.05 o 
   4  25   0       32.08       24.15     20.85 o 
   5  25   0       10.03       29.61     31.12 o 
   6  25   0       65.64       88.57     36.64 o 
   7  25   0       25.48       53.69     29.22 o 
   8  25   0       10.02       14.82     35.93 o 
   0  26   0        0.04        3.44     30.32 o 
   1  26   0       93.08       77.13     23.05 o 
   2  26   0        8.46       16.65     21.03 o 
   3  26   0       55.50       45.99     22.32 o 
   4  26   0        0.05        8.50     20.50 o 
   5  26   0        1.13       -4.14     25.26 o 
   6  26   0       43.79       50.03     33.21 o 
   7  26   0       44.91       45.86     37.77 o 
   1  27   0       76.79       83.65     23.41 o 
   2  27   0        0.00        9.33     22.00 o 
   3  27   0       36.46       38.54     24.02 o 
   4  27   0       54.84       46.45     23.95 o 
   5  27   0       54.04       47.60     25.38 o 
   6  27   0        3.95       25.30     35.77 o 
   0  28   0        0.31       -9.21     31.54 o 
   1  28   0        2.95        3.49     24.38 o 
   2  28   0       29.18       15.76     22.60 o 
   3  28   0       24.94       32.59     23.71 o 
   4  28   0        5.20       -0.92     24.81 o 
   5  28   0      115.47      105.38     29.34 o 
   1  29   0       64.24       68.99     23.11 o 
   2  29   0       10.53       11.67     24.92 o 
   3  29   0        8.65       14.72     23.57 o 
   4  29   0        5.27       15.60     22.57 o 
   0  30   0        7.31       23.11     36.53 o 
   1  30   0        6.50        5.14     22.47 o 
 -15   1   1        2.53       14.83     34.29 o 
 -14   1   1       18.80       36.39     30.88 o 
 -13   1   1       10.61        7.60     16.10 o 
 -12   1   1        6.41       14.99     15.27 o 
 -11   1   1        1.21       14.83     15.87 o 
 -10   1   1      210.14      212.88     15.68 o 
  -9   1   1       28.14       29.48      9.97 o 
  -8   1   1      647.53      646.86     12.40 o 
  -7   1   1       79.74       92.92      7.31 o 
  -6   1   1        4.11       14.38      4.67 o 
  -5   1   1       38.27       28.26      6.05 o 
  -4   1   1        7.02       22.75      4.70 o 
  -3   1   1       94.74       92.49      3.98 o 
  -2   1   1     3064.55     2853.61     31.25 o 
   2   1   1    10005.52     9743.32     42.38 o 
   3   1   1      188.04      176.23      4.34 o 
   4   1   1      376.56      395.87      8.46 o 
   5   1   1        0.36       13.62      5.05 o 
   6   1   1       66.96       80.36      5.55 o 
   7   1   1       75.50       74.18      5.62 o 
   8   1   1       35.12       35.59      7.05 o 
   9   1   1       44.87       54.26     10.31 o 
  10   1   1       25.90       23.78     11.52 o 
  11   1   1       56.86       53.89     13.02 o 
  12   1   1      319.48      298.24     23.24 o 
  13   1   1        0.42       17.03     27.59 o 
  14   1   1        0.03        6.08     36.68 o 
 -15   2   1       31.90       37.92     34.42 o 
 -14   2   1        6.18       11.30     30.26 o 
 -13   2   1        2.54      -13.12     27.17 o 
 -12   2   1       65.29       56.94     17.10 o 
 -11   2   1        0.48        3.27     12.17 o 
 -10   2   1     1065.51     1121.39     22.57 o 
  -9   2   1        4.19       10.32      9.50 o 
  -8   2   1      599.24      593.84     16.59 o 
  -7   2   1      680.95      725.43     10.31 o 
  -6   2   1      143.00      142.71      6.20 o 
  -5   2   1        0.14        3.18      5.06 o 
  -4   2   1        5.25       14.34      4.76 o 
  -3   2   1       74.19       66.46      4.54 o 
  -2   2   1      470.05      426.68      6.11 o 
  -1   2   1       26.47       24.41      3.11 o 
   1   2   1      636.04      656.96      6.56 o 
   2   2   1     3448.48     3213.79     22.98 o 
   3   2   1     1991.78     2093.67      8.71 o 
   4   2   1       67.57       78.15      5.25 o 
   5   2   1     4432.91     5294.34     38.17 o 
   6   2   1      285.98      295.83      6.29 o 
   7   2   1      323.77      287.43      7.15 o 
   8   2   1      796.53      684.70     11.90 o 
   9   2   1       11.87       12.70      9.65 o 
  10   2   1       89.32       96.19     13.57 o 
  11   2   1      111.64      111.93     17.06 o 
  12   2   1      255.68      229.96     47.33 o 
  13   2   1      107.62       72.38     33.09 o 
  14   2   1        1.96       -0.91     23.81 o 
 -15   3   1       31.64       38.42     37.73 o 
 -14   3   1       23.32       26.07     30.86 o 
 -13   3   1        1.03        1.19     26.65 o 
 -12   3   1      279.05      322.88     27.12 o 
 -11   3   1       24.57       27.17     13.04 o 
 -10   3   1        0.74        8.18     15.37 o 
  -9   3   1      665.52      663.78     13.65 o 
  -8   3   1      229.31      219.60     10.53 o 
  -7   3   1      164.53      197.39      7.88 o 
  -6   3   1     1036.77     1015.47     13.05 o 
  -5   3   1        0.19        4.97      5.11 o 
  -4   3   1     1412.74     1532.39     27.85 o 
  -3   3   1      185.24      174.59      7.17 o 
  -2   3   1       44.51       43.77      5.68 o 
  -1   3   1    14756.88    15590.79    122.05 o 
   0   3   1       78.14       84.50      5.44 o 
   1   3   1    28637.53    30539.44    522.61 o 
   2   3   1     4766.25     4913.42     32.29 o 
   3   3   1     1832.24     1886.96     17.67 o 
   4   3   1        6.18       11.31      5.48 o 
   5   3   1       25.07       42.48      6.99 o 
   6   3   1     2227.08     2191.96     21.00 o 
   7   3   1      204.00      206.10      8.52 o 
   8   3   1      106.97      104.59     10.50 o 
   9   3   1      702.34      599.96     12.64 o 
  10   3   1       42.20       52.11     12.88 o 
  11   3   1      158.41      150.03     21.33 o 
  12   3   1       90.98       88.78     26.78 o 
  13   3   1        5.52       25.83     28.72 o 
  14   3   1       34.44       28.87     34.76 o 
 -15   4   1       28.17       16.91     33.29 o 
 -14   4   1        1.55       17.33     28.05 o 
 -13   4   1        5.73        5.21     28.44 o 
 -12   4   1       35.78       34.11     22.52 o 
 -11   4   1      112.24      123.93     23.33 o 
 -10   4   1        0.31       17.64     15.79 o 
  -9   4   1       12.40       10.08     10.00 o 
  -8   4   1      388.07      395.82     11.79 o 
  -7   4   1      218.21      202.15      8.46 o 
  -6   4   1      388.30      374.20      7.28 o 
  -5   4   1     1218.61     1291.28     31.57 o 
  -4   4   1      618.04      670.57     13.25 o 
  -3   4   1      811.02      889.60     14.60 o 
  -2   4   1     2716.15     2626.77     16.66 o 
  -1   4   1     2486.26     2558.69     23.99 o 
   0   4   1    91964.80    97475.98   1689.27 o 
   1   4   1     2261.26     2189.05     28.49 o 
   2   4   1    13673.28    14582.09     50.84 o 
   3   4   1     2544.68     2719.54     19.51 o 
   4   4   1      141.42      148.10      7.18 o 
   5   4   1     2952.25     3200.08     45.90 o 
   6   4   1      418.62      418.38      8.45 o 
   7   4   1       66.43       64.83      8.19 o 
   8   4   1      605.22      518.66     21.05 o 
   9   4   1      122.73      115.16     11.30 o 
  10   4   1      875.09      857.19     39.86 o 
  11   4   1        5.68       -3.03     19.94 o 
  12   4   1        7.59        5.42     25.43 o 
  13   4   1      253.93      267.97     42.75 o 
  14   4   1        0.17        0.42     22.21 o 
 -14   5   1      132.99      150.78     42.15 o 
 -13   5   1       12.56       14.43     23.40 o 
 -12   5   1       13.02       30.93     25.14 o 
 -11   5   1      135.90      133.59     23.10 o 
 -10   5   1       12.56       19.30     14.49 o 
  -9   5   1      332.65      259.19     15.24 o 
  -8   5   1       64.26       47.62     10.49 o 
  -7   5   1      217.87      200.83      9.19 o 
  -6   5   1       24.11       15.66      6.58 o 
  -5   5   1       67.46       65.81      5.71 o 
  -4   5   1     4867.36     5197.45     23.73 o 
  -3   5   1      340.48      356.22      9.67 o 
  -2   5   1     1974.06     1838.14     13.59 o 
  -1   5   1     4629.42     4413.01     40.56 o 
   0   5   1     2498.87     2526.82     16.94 o 
   1   5   1       54.04       54.70      6.48 o 
   2   5   1     2168.39     2247.63     18.07 o 
   3   5   1      315.45      376.63      8.36 o 
   4   5   1       15.98       27.28      7.52 o 
   5   5   1       65.22       63.31      7.36 o 
   6   5   1     1413.01     1388.40     11.49 o 
   7   5   1       29.79       30.22      7.86 o 
   8   5   1      319.08      261.20     12.16 o 
   9   5   1       13.09       24.37     10.78 o 
  10   5   1        1.91       19.54     14.64 o 
  11   5   1       21.82       20.68     19.49 o 
  12   5   1        0.10        2.29     26.40 o 
  13   5   1       22.90       44.29     31.96 o 
  14   5   1        0.69        6.66     32.33 o 
 -14   6   1        1.98       11.71     28.43 o 
 -13   6   1        1.92        1.72     28.35 o 
 -12   6   1       46.90       32.61     27.03 o 
 -11   6   1       97.50      106.61     24.14 o 
 -10   6   1      245.04      241.66     19.47 o 
  -9   6   1      104.86       81.46     12.84 o 
  -8   6   1       98.69       92.67      9.77 o 
  -7   6   1        1.56       10.46      8.94 o 
  -6   6   1      162.06      137.65      8.60 o 
  -5   6   1     3094.89     3367.66     40.43 o 
  -4   6   1      395.60      388.71      7.20 o 
  -3   6   1     2678.66     2798.04     39.57 o 
  -2   6   1      631.31      719.13      7.18 o 
  -1   6   1       16.99       13.39      5.87 o 
   0   6   1    24600.47    26402.15    112.28 o 
   1   6   1      823.10      822.00      9.86 o 
   2   6   1      981.44      934.30     15.75 o 
   3   6   1      243.78      272.73      7.15 o 
   4   6   1      991.94     1068.92     20.92 o 
   5   6   1      104.85      110.25      6.61 o 
   6   6   1       91.15       90.35      8.23 o 
   7   6   1      348.67      298.35     11.90 o 
   8   6   1      209.51      211.59     12.25 o 
   9   6   1      238.50      217.66     14.69 o 
  10   6   1      296.30      292.37     21.63 o 
  11   6   1        8.80       12.44     17.89 o 
  12   6   1      128.45      123.54     27.17 o 
  13   6   1      251.14      293.83     34.25 o 
 -14   7   1        2.56       11.41     24.57 o 
 -13   7   1        0.73        1.22     29.19 o 
 -12   7   1        0.64        3.24     26.47 o 
 -11   7   1        8.85        6.74     20.92 o 
 -10   7   1        2.17       18.52     15.02 o 
  -9   7   1       57.05       26.67     13.79 o 
  -8   7   1       41.45       28.16      9.08 o 
  -7   7   1      104.71      101.81     10.02 o 
  -6   7   1      187.23      187.98      8.80 o 
  -5   7   1       28.42       49.88      7.54 o 
  -4   7   1       89.22       86.71      9.94 o 
  -3   7   1       73.46       62.53      9.76 o 
  -2   7   1      932.59     1033.58      8.08 o 
  -1   7   1    13814.55    15273.12     60.50 o 
   0   7   1     2867.90     3030.39     15.45 o 
   1   7   1     1871.65     2036.73     18.20 o 
   2   7   1        0.30        7.19      5.40 o 
   3   7   1       20.11        9.90      5.86 o 
   4   7   1        3.55       20.00      5.80 o 
   5   7   1       76.94       90.23      7.79 o 
   6   7   1        2.58       14.59      7.28 o 
   7   7   1      170.82      167.79     10.89 o 
   8   7   1       73.34       81.50     10.99 o 
   9   7   1     2149.57     2107.76     25.94 o 
  10   7   1       34.87       45.37     13.20 o 
  11   7   1       16.07       12.39     17.82 o 
  12   7   1       37.79       36.08     27.06 o 
  13   7   1      134.43      170.02     41.97 o 
 -14   8   1        0.46       -5.60     32.25 o 
 -13   8   1       58.96       59.51     32.37 o 
 -12   8   1        6.84        9.96     27.23 o 
 -11   8   1        3.04       11.49     19.58 o 
 -10   8   1      417.71      367.33     20.79 o 
  -9   8   1        1.33        1.40     13.85 o 
  -8   8   1       27.89       30.46     10.71 o 
  -7   8   1        5.19        8.05      7.66 o 
  -6   8   1       14.19       15.38      7.32 o 
  -5   8   1     1025.35     1144.43     18.19 o 
  -4   8   1      455.41      460.25      8.11 o 
  -3   8   1       31.38       20.62      6.70 o 
  -2   8   1       11.57       17.19      6.57 o 
  -1   8   1       48.56       62.81      8.28 o 
   0   8   1     5041.86     5277.02    121.46 o 
   1   8   1      292.11      327.41      9.14 o 
   2   8   1      288.84      354.15     10.13 o 
   3   8   1      271.94      194.42     10.73 o 
   4   8   1        9.29       15.57      5.35 o 
   5   8   1     1947.96     2101.64     18.71 o 
   6   8   1       43.90       49.94      7.79 o 
   7   8   1      139.97      158.50     11.43 o 
   8   8   1      189.89      163.18     12.58 o 
   9   8   1      162.25      171.16     14.15 o 
  10   8   1      122.57      117.98     17.45 o 
  11   8   1        8.00       45.72     22.12 o 
  12   8   1       10.31        5.49     26.87 o 
  13   8   1        0.91       48.00     33.19 o 
 -14   9   1       28.65       38.23     38.04 o 
 -13   9   1       13.59       49.71     24.88 o 
 -12   9   1      180.51      209.87     32.67 o 
 -11   9   1       10.74       22.77     33.77 o 
 -10   9   1       53.01       66.58     20.11 o 
  -9   9   1      662.36      588.27     20.43 o 
  -8   9   1      148.05      122.79     12.61 o 
  -7   9   1      284.15      297.17     11.22 o 
  -6   9   1        1.38       13.05      8.03 o 
  -5   9   1        0.01       13.78      6.85 o 
  -4   9   1     1263.70     1356.53     12.79 o 
  -3   9   1        1.09        3.32      4.50 o 
  -2   9   1      175.71      224.49      9.34 o 
  -1   9   1       86.05       63.64      7.78 o 
   0   9   1        1.23       10.00      7.42 o 
   1   9   1       39.37       72.06      8.09 o 
   2   9   1     1040.24     1032.03     13.51 o 
   3   9   1      196.49      205.67      9.22 o 
   4   9   1      203.11      234.17      8.74 o 
   5   9   1       86.48      103.17      8.56 o 
   6   9   1      431.99      367.25     12.53 o 
   7   9   1       46.55       37.30      9.62 o 
   8   9   1       61.55       44.72     12.11 o 
   9   9   1      329.84      334.52     16.58 o 
  10   9   1      191.77      207.67     18.33 o 
  11   9   1       29.37       27.72     20.49 o 
  12   9   1       62.12      100.61     32.76 o 
  13   9   1        0.34       33.97     34.63 o 
 -14  10   1       22.24        7.23     37.04 o 
 -13  10   1       91.22       77.47     34.75 o 
 -12  10   1        5.67       22.75     28.03 o 
 -11  10   1       37.24       24.99     21.15 o 
 -10  10   1        0.33       -0.35     19.37 o 
  -9  10   1      174.11      147.69     17.64 o 
  -8  10   1      902.53      843.11     33.49 o 
  -7  10   1       96.73       89.18     12.05 o 
  -6  10   1      307.74      327.85     11.23 o 
  -5  10   1     1063.43     1152.39     14.00 o 
  -4  10   1      124.21      130.25      8.16 o 
  -3  10   1      165.98      165.80      8.40 o 
  -2  10   1      113.82       96.37      6.77 o 
  -1  10   1      139.97      184.50     10.34 o 
   0  10   1     2965.14     2857.76     33.42 o 
   1  10   1      341.44      350.24     10.50 o 
   2  10   1        4.93       17.07      5.48 o 
   3  10   1      329.48      364.18      7.84 o 
   4  10   1       72.30       64.17      7.81 o 
   5  10   1       22.58       24.11      8.49 o 
   6  10   1       85.09       73.07     11.05 o 
   7  10   1       15.35       26.38     11.89 o 
   8  10   1        7.25       14.63     11.85 o 
   9  10   1       81.36       83.06     15.24 o 
  10  10   1        1.55       12.43     14.19 o 
  11  10   1       16.45       19.73     23.47 o 
  12  10   1        9.01       22.19     28.10 o 
  13  10   1      394.18      485.78     54.20 o 
 -14  11   1       19.94        8.22     38.28 o 
 -13  11   1      127.70      123.00     44.76 o 
 -12  11   1      300.80      316.73     36.85 o 
 -11  11   1      116.09      126.82     28.56 o 
 -10  11   1       64.62       44.57     24.89 o 
  -9  11   1      133.42       83.79     25.54 o 
  -8  11   1      315.99      300.65     14.14 o 
  -7  11   1     1044.95     1063.72     32.86 o 
  -6  11   1       13.79       18.35      9.47 o 
  -5  11   1       34.61       57.20      9.91 o 
  -4  11   1        0.14        7.46      6.65 o 
  -3  11   1       10.54        8.75      5.35 o 
  -2  11   1      271.36      273.54      8.54 o 
  -1  11   1     1808.32     1968.03     13.80 o 
   0  11   1      274.67      295.04     12.80 o 
   1  11   1      480.19      514.36      9.32 o 
   2  11   1       47.83       53.58      6.42 o 
   3  11   1       14.69        8.91      5.58 o 
   4  11   1      192.33      146.04     15.75 o 
   5  11   1        7.28       12.38      8.61 o 
   6  11   1      122.10      120.68     12.28 o 
   7  11   1       13.31       13.89     11.07 o 
   8  11   1       90.71       90.71     14.33 o 
   9  11   1      154.73      117.25     16.02 o 
  10  11   1       11.38       18.57     15.91 o 
  11  11   1        1.01        7.80     27.25 o 
  12  11   1       20.20       13.14     28.89 o 
 -13  12   1       53.30       67.26     35.28 o 
 -12  12   1        4.21       20.56     30.00 o 
 -11  12   1      378.83      508.00     42.94 o 
 -10  12   1       54.05       27.74     18.73 o 
  -9  12   1      152.90      150.40     32.10 o 
  -8  12   1        0.09       11.64     11.90 o 
  -7  12   1       11.38       13.79     10.24 o 
  -6  12   1      890.01      903.43     28.95 o 
  -5  12   1     2637.67     2865.82     59.93 o 
  -4  12   1       26.57       26.20      7.41 o 
  -3  12   1      627.05      626.90     15.79 o 
  -2  12   1       86.24       83.64      7.70 o 
  -1  12   1      918.07      930.45     12.18 o 
   0  12   1     1089.24     1151.19     11.17 o 
   1  12   1       43.23       48.41      8.80 o 
   2  12   1      126.42      129.90      7.35 o 
   3  12   1      477.40      510.71     10.90 o 
   4  12   1      116.60      128.86     17.93 o 
   5  12   1       29.18       40.82     10.29 o 
   6  12   1        0.81       14.35      9.76 o 
   7  12   1       66.50       73.12     13.05 o 
   8  12   1        4.00        7.31     15.02 o 
   9  12   1       77.89       72.61     16.24 o 
  10  12   1       17.24       17.24     15.35 o 
  11  12   1        1.17        4.95     27.22 o 
  12  12   1       39.08       31.51     32.98 o 
 -13  13   1       32.85       62.38     37.59 o 
 -12  13   1       34.52       20.77     33.93 o 
 -11  13   1      153.68      176.40     33.54 o 
 -10  13   1        0.00        3.81     20.60 o 
  -9  13   1       19.67      -10.11     19.07 o 
  -8  13   1        0.93       -1.10     12.87 o 
  -7  13   1       60.64       74.59     13.94 o 
  -6  13   1      163.31      152.48     13.21 o 
  -5  13   1       29.64       38.74     10.62 o 
  -4  13   1        0.25        9.13      7.79 o 
  -3  13   1      343.01      353.05     15.76 o 
  -2  13   1       27.69       23.25      6.94 o 
  -1  13   1       23.09       22.65      7.89 o 
   0  13   1       25.75       29.36      7.16 o 
   1  13   1        2.69       13.61      7.58 o 
   2  13   1      115.88      111.14      8.98 o 
   3  13   1      757.42      778.72     12.88 o 
   4  13   1       53.15       33.25      8.05 o 
   5  13   1        0.37        8.26      9.18 o 
   6  13   1      235.61      208.56     13.06 o 
   7  13   1      748.82      703.57     22.77 o 
   8  13   1       14.04       16.02     13.23 o 
   9  13   1      229.61      227.00     21.34 o 
  10  13   1       71.45       71.66     17.89 o 
  11  13   1       23.83        2.39     29.91 o 
  12  13   1       30.75       23.68     31.57 o 
 -13  14   1      171.37      174.37     41.69 o 
 -12  14   1        0.07       -3.96     29.79 o 
 -11  14   1        0.08       -4.33     23.37 o 
 -10  14   1      100.51       92.13     25.02 o 
  -9  14   1       14.66       21.89     21.31 o 
  -8  14   1      108.71       84.66     16.05 o 
  -7  14   1        8.13       27.30     12.55 o 
  -6  14   1      285.72      270.47     19.27 o 
  -5  14   1       10.74       14.38      8.77 o 
  -4  14   1        0.78        4.79      8.28 o 
  -3  14   1        9.06       16.49      8.71 o 
  -2  14   1       10.62       17.28      7.27 o 
  -1  14   1       16.57       12.43      8.55 o 
   0  14   1       57.30       51.18      8.48 o 
   1  14   1       72.68       61.78     10.19 o 
   2  14   1       48.46       36.36      7.29 o 
   3  14   1      222.17      174.17     11.71 o 
   4  14   1       54.54       58.34      9.84 o 
   5  14   1      728.49      632.70     27.45 o 
   6  14   1        0.88       17.67     10.22 o 
   7  14   1       72.74       71.72     15.13 o 
   8  14   1        8.33        8.86     15.70 o 
   9  14   1       19.89       22.75     15.32 o 
  10  14   1       28.55       40.76     18.25 o 
  11  14   1       32.13       19.56     23.75 o 
  12  14   1        0.77        1.61     34.62 o 
 -13  15   1      219.49      268.17     50.01 o 
 -12  15   1      127.18      107.54     40.10 o 
 -11  15   1        6.31       14.80     24.49 o 
 -10  15   1       17.16       29.73     26.71 o 
  -9  15   1      272.15      195.71     28.75 o 
  -8  15   1      297.15      278.21     19.78 o 
  -7  15   1     1115.44     1230.42     51.57 o 
  -6  15   1       18.37       25.45     11.32 o 
  -5  15   1       18.43       18.76     10.52 o 
  -4  15   1      213.65      215.30     12.70 o 
  -3  15   1     1324.46     1322.88     42.88 o 
  -2  15   1        0.23        9.59      9.98 o 
  -1  15   1       72.01       55.27     10.65 o 
   0  15   1       67.10       73.06      8.99 o 
   1  15   1      225.77      183.19     11.52 o 
   2  15   1       14.36       14.55      9.31 o 
   3  15   1      133.64      141.42     11.86 o 
   4  15   1      953.99      924.30     37.19 o 
   5  15   1       59.00       52.20     11.17 o 
   6  15   1       37.70       34.17     17.30 o 
   7  15   1      246.29      216.43     17.66 o 
   8  15   1      271.65      293.71     19.75 o 
   9  15   1      173.49      190.97     19.50 o 
  10  15   1       37.22       37.00     27.97 o 
  11  15   1        1.15        6.75     28.18 o 
  12  15   1       10.55       -9.19     26.54 o 
 -12  16   1        0.09       11.38     35.82 o 
 -11  16   1       56.70       76.78     31.29 o 
 -10  16   1       54.77       58.49     29.89 o 
  -9  16   1       50.67       47.41     25.80 o 
  -8  16   1      459.62      461.38     24.58 o 
  -7  16   1      134.60      152.70     16.96 o 
  -6  16   1      452.40      460.25     17.87 o 
  -5  16   1      419.66      369.70     16.67 o 
  -4  16   1        2.72       10.62      8.56 o 
  -3  16   1      616.71      591.54     18.78 o 
  -2  16   1       81.87       93.11     12.55 o 
  -1  16   1        8.16       15.41     10.33 o 
   0  16   1       95.41       92.93      9.61 o 
   1  16   1      107.54       91.25     11.71 o 
   2  16   1        0.08        0.52      9.74 o 
   3  16   1      104.09       82.53      9.80 o 
   4  16   1       23.85       36.54     11.14 o 
   5  16   1        8.11       18.57     10.79 o 
   6  16   1      263.67      238.73     16.44 o 
   7  16   1        5.69       28.52     14.01 o 
   8  16   1       78.55       65.27     16.04 o 
   9  16   1       46.74       66.18     18.99 o 
  10  16   1        0.13       12.42     28.58 o 
  11  16   1       47.96       60.96     35.09 o 
 -12  17   1       75.78       45.62     37.54 o 
 -11  17   1       23.75       10.82     30.88 o 
 -10  17   1       51.62       69.52     29.18 o 
  -9  17   1      135.63      119.59     31.90 o 
  -8  17   1       83.13       73.04     31.39 o 
  -7  17   1      455.74      493.28     22.20 o 
  -6  17   1      101.51      136.05     16.01 o 
  -5  17   1        5.30        4.11     11.67 o 
  -4  17   1     1137.98     1033.20     22.73 o 
  -3  17   1      202.01      195.50     16.06 o 
  -2  17   1        3.33       11.08     12.34 o 
  -1  17   1        3.36       14.85      9.67 o 
   0  17   1        0.83        3.88      8.57 o 
   1  17   1        6.00        5.33      5.90 o 
   2  17   1       19.34       38.51     20.96 o 
   3  17   1       18.79       22.85     14.99 o 
   4  17   1      660.75      625.96     18.78 o 
   5  17   1       19.38       43.90     15.51 o 
   6  17   1      198.72      173.56     16.21 o 
   7  17   1       50.15       74.31     15.35 o 
   8  17   1       12.88       19.67     20.72 o 
   9  17   1        0.18       24.14     19.75 o 
  10  17   1        2.03        8.68     28.75 o 
  11  17   1       16.38       -9.71     31.03 o 
 -12  18   1        0.01      -10.23     34.06 o 
 -11  18   1        4.36       16.64     30.98 o 
 -10  18   1       66.06       72.33     30.56 o 
  -9  18   1       30.72       36.76     27.49 o 
  -8  18   1       20.04       26.32     23.33 o 
  -7  18   1       58.68       62.82     15.35 o 
  -6  18   1      386.54      372.13     19.56 o 
  -5  18   1       56.04       56.03     18.54 o 
  -4  18   1       30.26       30.40     15.62 o 
  -3  18   1      987.54      943.44     27.68 o 
  -2  18   1      392.91      353.28     17.50 o 
  -1  18   1        8.98       11.44      9.91 o 
   0  18   1       12.78       21.36      9.27 o 
   1  18   1        9.43       19.60     10.25 o 
   2  18   1       91.20       89.20     17.90 o 
   3  18   1        0.12       10.99     14.11 o 
   4  18   1      217.04      205.83     19.09 o 
   5  18   1      767.75      736.20     31.61 o 
   6  18   1      190.32      197.70     18.54 o 
   7  18   1       36.32       47.62     16.14 o 
   8  18   1       35.17       21.78     18.70 o 
   9  18   1        0.00       16.06     25.96 o 
  10  18   1       16.41      -11.31     29.70 o 
  11  18   1        0.01       -1.39     29.88 o 
 -11  19   1       12.21        0.57     43.59 o 
 -10  19   1       14.97       34.20     32.48 o 
  -9  19   1       14.73       21.12     29.23 o 
  -8  19   1        4.85        9.70     26.78 o 
  -7  19   1       15.54       27.08     20.06 o 
  -6  19   1       74.89       93.81     17.34 o 
  -5  19   1       26.63       17.25     19.63 o 
  -4  19   1       55.92       55.93     18.41 o 
  -3  19   1      170.83       99.04     29.96 o 
  -2  19   1       74.71       66.06     15.99 o 
  -1  19   1        1.99        8.04      9.96 o 
   0  19   1        2.64        6.70      9.21 o 
   1  19   1       44.97       32.36     11.95 o 
   2  19   1       16.30       11.86     16.85 o 
   3  19   1       91.85       95.57     19.14 o 
   4  19   1       24.40       13.40     16.57 o 
   5  19   1       19.43        1.75     33.64 o 
   6  19   1      140.17      127.55     18.03 o 
   7  19   1      555.00      630.58     25.46 o 
   8  19   1      106.09       90.01     26.00 o 
   9  19   1        5.18       15.33     28.84 o 
  10  19   1        0.98        2.19     31.85 o 
  11  19   1        1.17       -6.83     31.24 o 
 -11  20   1        1.97       13.63     35.28 o 
 -10  20   1       30.49       23.51     33.38 o 
  -9  20   1        1.52       -0.23     43.96 o 
  -8  20   1       27.67       28.92     29.77 o 
  -7  20   1        0.00       38.92     25.59 o 
  -6  20   1      298.48      315.75     27.11 o 
  -5  20   1       63.58       58.06     17.61 o 
  -4  20   1       22.95       -1.45     19.03 o 
  -3  20   1      569.45      428.61     39.05 o 
  -2  20   1      302.31      306.62     21.88 o 
  -1  20   1       43.19       30.49     12.14 o 
   0  20   1       30.98       15.47     14.14 o 
   1  20   1        0.20        8.29     12.86 o 
   2  20   1       62.97       63.10     20.70 o 
   3  20   1      183.10      176.12     20.10 o 
   4  20   1      104.83      111.74     20.45 o 
   5  20   1      218.77      150.92     22.40 o 
   6  20   1       38.62       55.81     21.67 o 
   7  20   1        2.36       35.29     20.02 o 
   8  20   1      130.18      182.34     25.39 o 
   9  20   1        1.93       18.46     30.09 o 
  10  20   1        2.72       -9.65     32.21 o 
 -10  21   1        0.37        8.80     26.96 o 
  -9  21   1        9.79       20.95     29.72 o 
  -8  21   1        3.96       11.30     24.57 o 
  -7  21   1      243.30      241.13     39.01 o 
  -6  21   1      140.03      172.20     27.40 o 
  -5  21   1       49.16       36.11     16.74 o 
  -4  21   1       39.49       16.45     18.56 o 
  -3  21   1        1.42        9.34     17.96 o 
  -2  21   1       81.08       58.35     18.05 o 
  -1  21   1        0.97       12.95     14.12 o 
   0  21   1        0.11        6.23     12.82 o 
   1  21   1      114.44      109.32     16.30 o 
   2  21   1      351.45      352.67     19.85 o 
   3  21   1       15.82        5.72     19.37 o 
   4  21   1      218.73      169.42     24.64 o 
   5  21   1      205.70      203.51     23.38 o 
   6  21   1      186.10      258.56     41.82 o 
   7  21   1      895.34     1083.36     50.92 o 
   8  21   1       65.15       63.92     33.01 o 
   9  21   1       31.13       71.61     36.88 o 
  10  21   1        7.59        3.25     33.78 o 
 -10  22   1       10.92       47.98     36.81 o 
  -9  22   1       19.15       25.89     32.73 o 
  -8  22   1       28.25       71.60     34.19 o 
  -7  22   1      116.93      115.30     29.83 o 
  -6  22   1       49.51       28.92     30.17 o 
  -5  22   1        5.01        7.06     22.28 o 
  -4  22   1        1.92        7.23     19.86 o 
  -3  22   1      486.21      480.13     26.64 o 
  -2  22   1      192.21      169.23     24.11 o 
  -1  22   1       13.35       -1.16     14.17 o 
   0  22   1       79.79       80.85     25.11 o 
   1  22   1      431.21      452.95     20.07 o 
   2  22   1        0.49        1.22     15.37 o 
   3  22   1        4.03        7.56     27.56 o 
   4  22   1        1.49       11.73     19.35 o 
   5  22   1       94.19       86.63     29.62 o 
   6  22   1      406.24      391.94     40.40 o 
   7  22   1       16.94       57.04     29.88 o 
   8  22   1       79.88       77.20     33.05 o 
   9  22   1        1.83        7.73     32.44 o 
  10  22   1        3.64       18.78     37.55 o 
  -9  23   1       13.04        0.13     22.45 o 
  -8  23   1       15.56       -3.26     32.43 o 
  -7  23   1       36.23       56.43     25.11 o 
  -6  23   1       48.47       53.21     29.62 o 
  -5  23   1       24.16       37.95     26.38 o 
  -4  23   1      271.86      239.78     31.15 o 
  -3  23   1        8.97       35.04     18.59 o 
  -2  23   1      157.12      110.47     20.12 o 
  -1  23   1       47.60       40.90     14.86 o 
   0  23   1        0.90        2.71     17.10 o 
   1  23   1       54.24       36.90     17.23 o 
   2  23   1       48.78       50.57     17.11 o 
   3  23   1       85.26      103.03     22.67 o 
   4  23   1        2.02        6.12     31.12 o 
   5  23   1        0.37        5.32     27.97 o 
   6  23   1        0.99       29.47     27.39 o 
   7  23   1       15.71       42.85     30.04 o 
   8  23   1       19.53       22.96     32.43 o 
   9  23   1        4.21        5.37     32.32 o 
  -9  24   1        0.22       20.54     34.35 o 
  -8  24   1        9.21        1.94     33.67 o 
  -7  24   1       11.48       36.46     26.40 o 
  -6  24   1      377.52      405.49     47.99 o 
  -5  24   1      341.23      326.79     40.60 o 
  -4  24   1      109.93       96.92     30.06 o 
  -3  24   1        3.21        6.17     16.51 o 
  -2  24   1       12.86       15.10     18.00 o 
  -1  24   1       16.94       27.45     19.50 o 
   0  24   1       40.59       31.36     16.68 o 
   1  24   1        0.01       13.11     18.21 o 
   2  24   1       94.72       94.08     20.94 o 
   3  24   1        2.85       20.44     18.68 o 
   4  24   1        5.17       19.93     28.15 o 
   5  24   1        2.22        0.46     29.01 o 
   6  24   1      562.04      779.30     50.46 o 
   7  24   1      251.06      391.80     51.38 o 
   8  24   1       60.88       53.89     37.57 o 
  -8  25   1        0.00       13.19     37.40 o 
  -7  25   1        0.07       41.23     36.98 o 
  -6  25   1       11.69       30.13     25.05 o 
  -5  25   1       36.04       39.89     33.16 o 
  -4  25   1       44.24       56.43     31.57 o 
  -3  25   1        0.30        7.87     19.78 o 
  -2  25   1        0.25        1.54     19.35 o 
  -1  25   1       74.52       62.23     20.92 o 
   0  25   1        3.06        8.90     20.64 o 
   1  25   1       57.68       55.17     20.60 o 
   2  25   1       12.80       11.61     19.97 o 
   3  25   1       45.65       26.63     18.14 o 
   4  25   1        3.78      -13.03     20.80 o 
   5  25   1       17.16       24.86     29.95 o 
   6  25   1      317.05      417.97     44.21 o 
   7  25   1      348.50      433.71     49.61 o 
   8  25   1        0.76       39.43     37.23 o 
  -7  26   1        0.02       14.76     37.34 o 
  -6  26   1       53.49       92.25     39.95 o 
  -5  26   1       15.47       41.42     33.59 o 
  -4  26   1       49.44       50.67     22.99 o 
  -3  26   1       32.05       22.11     20.94 o 
  -2  26   1        6.91        9.11     20.96 o 
  -1  26   1       47.93       46.61     21.55 o 
   0  26   1       14.18       24.57     18.05 o 
   1  26   1       21.23       18.79     20.93 o 
   2  26   1       48.23       46.10     21.28 o 
   3  26   1       40.77       24.61     21.39 o 
   4  26   1        6.32        2.37     26.38 o 
   5  26   1        0.06       10.23     33.42 o 
   6  26   1      145.97      138.98     37.22 o 
   7  26   1       26.45       70.41     35.25 o 
  -6  27   1       21.92       45.42     35.18 o 
  -5  27   1        9.84       24.56     23.83 o 
  -4  27   1       31.72       24.61     32.61 o 
  -3  27   1       44.94       20.51     22.69 o 
  -2  27   1        1.95        1.29     21.73 o 
  -1  27   1       21.15       25.60     19.46 o 
   0  27   1        0.41        4.54     20.48 o 
   1  27   1        8.46       11.28     22.14 o 
   2  27   1       93.27       77.44     38.97 o 
   3  27   1        1.85       26.97     22.48 o 
   4  27   1       21.82       18.62     23.92 o 
   5  27   1        0.40       43.44     26.71 o 
   6  27   1       64.85       64.82     36.28 o 
  -5  28   1        0.33       13.67     25.79 o 
  -4  28   1        1.05       17.33     26.64 o 
  -3  28   1       98.89      120.24     31.19 o 
  -2  28   1      113.33      103.81     27.12 o 
  -1  28   1        1.22       -1.25     21.90 o 
   0  28   1        0.00       12.62     24.05 o 
   1  28   1       23.91        3.22     23.80 o 
   2  28   1       31.11       42.55     22.09 o 
   3  28   1        5.52       12.85     24.79 o 
   4  28   1        6.68        5.77     24.31 o 
   5  28   1       27.91       32.76     26.68 o 
  -4  29   1       18.71       19.65     26.42 o 
  -3  29   1        0.25       34.13     26.26 o 
  -2  29   1        3.62        5.83     21.67 o 
  -1  29   1        1.04        6.34     21.09 o 
   0  29   1        0.10       -4.24     23.89 o 
   1  29   1        0.13        9.78     25.42 o 
   2  29   1       77.19       58.20     27.06 o 
   3  29   1        6.18       10.84     25.75 o 
  -1  30   1        2.22       13.41     23.60 o 
   0  30   1        0.23       12.57     24.52 o 
   1  30   1        1.46       18.87     26.43 o 
 -14   0   2        0.40       16.59     31.21 o 
 -13   0   2        5.94       25.76     30.72 o 
 -12   0   2      147.10      167.81     28.47 o 
 -11   0   2      166.17      158.29     22.43 o 
 -10   0   2      247.52      181.66     25.53 o 
  -9   0   2        8.39       12.10     13.80 o 
  -8   0   2     2019.46     2004.67     22.35 o 
  -7   0   2      125.39      121.16     10.38 o 
  -6   0   2     1022.22      863.48     11.68 o 
  -5   0   2       29.39       42.83      9.52 o 
  -4   0   2        5.66       15.75      6.65 o 
  -3   0   2    12385.04    12605.17     77.81 o 
  -2   0   2      389.49      412.73      9.42 o 
   1   0   2      646.96      611.67     12.05 o 
   2   0   2   135900.56   146039.34   1112.04 o 
   3   0   2     2097.84     2364.94     19.56 o 
   4   0   2     2744.25     2941.39     43.41 o 
   5   0   2        8.18       17.12      8.24 o 
   6   0   2      509.65      535.90      9.31 o 
   7   0   2        6.10       19.88      6.80 o 
   8   0   2     1373.26     1065.86     14.63 o 
   9   0   2       65.50       55.35     13.73 o 
  10   0   2      181.07      144.99     17.20 o 
  11   0   2        0.12        3.08     19.62 o 
  12   0   2      672.74      729.12     40.29 o 
  13   0   2      678.64      744.58     39.95 o 
 -15   1   2        0.59        0.42     33.71 o 
 -14   1   2       69.84       63.08     33.02 o 
 -13   1   2        0.13       11.57     16.80 o 
 -12   1   2      119.67      147.17     20.51 o 
 -11   1   2      102.55       90.87     14.97 o 
 -10   1   2       20.01       12.33     10.99 o 
  -9   1   2      119.49      111.45     11.62 o 
  -8   1   2        6.46       15.88      7.44 o 
  -7   1   2       30.67       54.69      7.30 o 
  -6   1   2      243.07      216.43      7.03 o 
  -5   1   2       13.79       13.75      5.98 o 
  -4   1   2     1660.48     1720.31     19.99 o 
  -3   1   2     2107.16     2093.50     11.22 o 
  -2   1   2      340.25      300.62      5.65 o 
   1   1   2     7627.39     7686.61     82.33 o 
   2   1   2     9795.28     9996.76     66.14 o 
   3   1   2     2549.08     2626.95     14.33 o 
   4   1   2    13872.08    15337.03     79.04 o 
   5   1   2        0.44        4.49      5.25 o 
   6   1   2     2317.51     2317.10     16.46 o 
   7   1   2        0.02       12.55      4.86 o 
   8   1   2      656.50      544.70     10.03 o 
   9   1   2       33.34       11.89      7.95 o 
  10   1   2       10.82       16.82     11.06 o 
  11   1   2       13.40       20.19     13.69 o 
  12   1   2       76.76       77.37     17.74 o 
  13   1   2       50.04       81.09     36.87 o 
 -15   2   2        3.40       23.07     35.27 o 
 -14   2   2        3.59       30.17     26.62 o 
 -13   2   2        3.23        4.18     19.48 o 
 -12   2   2        5.24        3.05     15.85 o 
 -11   2   2       47.17       49.74     13.17 o 
 -10   2   2       93.84       75.27     13.24 o 
  -9   2   2        3.05        6.99      9.66 o 
  -8   2   2      723.43      702.07     12.16 o 
  -7   2   2       63.38       51.96      9.01 o 
  -6   2   2      268.54      236.40      6.43 o 
  -5   2   2      790.26      704.60      8.83 o 
  -4   2   2        0.44        3.62      4.63 o 
  -3   2   2     5543.11     5507.78     42.98 o 
  -2   2   2     1979.09     1806.19     10.05 o 
  -1   2   2     1210.29     1242.64      7.48 o 
   0   2   2     4368.89     3840.42     22.35 o 
   1   2   2        0.02        5.60      3.31 o 
   2   2   2    14786.99    14777.43    103.28 o 
   3   2   2     2520.20     2563.96     22.46 o 
   4   2   2      388.95      420.81      9.13 o 
   5   2   2      865.19      913.00      9.37 o 
   6   2   2      119.50      132.24      6.63 o 
   7   2   2        2.54       10.02      4.84 o 
   8   2   2      684.78      600.36     13.52 o 
   9   2   2      104.54       96.45     10.64 o 
  10   2   2        6.32       19.12     11.31 o 
  11   2   2       21.01       19.91     14.29 o 
  12   2   2       66.70       54.73     21.22 o 
  13   2   2      236.28      227.44     35.87 o 
 -15   3   2        0.45       -4.20     27.21 o 
 -14   3   2       25.17       17.89     28.28 o 
 -13   3   2        9.61      -10.42     27.43 o 
 -12   3   2       20.32        9.49     16.73 o 
 -11   3   2       46.29       50.21     12.95 o 
 -10   3   2       31.20       45.44     13.22 o 
  -9   3   2      128.25      119.69     11.62 o 
  -8   3   2      118.62      109.71      8.29 o 
  -7   3   2      228.46      183.14      8.13 o 
  -6   3   2      263.72      228.87      6.31 o 
  -5   3   2       18.23       23.98      6.25 o 
  -4   3   2      468.94      506.34      7.47 o 
  -3   3   2        2.04        4.93      5.31 o 
  -2   3   2       24.60       31.82      5.10 o 
  -1   3   2        0.18        6.40      2.75 o 
   0   3   2      288.49      290.47     12.25 o 
   1   3   2    13465.36    14217.46    204.14 o 
   2   3   2     4531.19     4439.71     45.47 o 
   3   3   2      260.76      242.24      9.71 o 
   4   3   2      819.64      990.76     19.16 o 
   5   3   2       33.54       34.88      6.06 o 
   6   3   2      140.22      130.81      6.21 o 
   7   3   2        4.74        8.48      5.12 o 
   8   3   2       45.00       47.02      8.44 o 
   9   3   2      587.72      541.04     11.69 o 
  10   3   2        0.01       15.38     17.55 o 
  11   3   2      409.05      429.19     25.76 o 
  12   3   2      162.89      150.12     24.87 o 
  13   3   2       41.47       53.39     32.72 o 
 -15   4   2        0.07       -5.60     32.21 o 
 -14   4   2        6.89       38.45     30.64 o 
 -13   4   2       21.07        8.24     25.90 o 
 -12   4   2        0.03       31.09     22.69 o 
 -11   4   2        3.07        9.69     17.87 o 
 -10   4   2       69.89       59.00     12.00 o 
  -9   4   2        2.47        5.89      9.34 o 
  -8   4   2      745.65      683.76     12.73 o 
  -7   4   2       94.35       89.49      8.57 o 
  -6   4   2       38.28       47.16      6.28 o 
  -5   4   2        8.25       20.10      8.43 o 
  -4   4   2       92.38       85.67      8.81 o 
  -3   4   2      482.52      478.21      8.31 o 
  -2   4   2     1124.36     1082.44      9.18 o 
  -1   4   2       37.47       40.31      3.78 o 
   0   4   2    43079.82    47982.87    688.50 o 
   1   4   2      687.28      652.32     10.80 o 
   2   4   2      612.35      592.13      6.18 o 
   3   4   2      384.33      431.74      6.62 o 
   4   4   2        2.25       14.84      6.18 o 
   5   4   2      387.59      501.35      8.63 o 
   6   4   2        1.80        8.99      5.86 o 
   7   4   2        3.50        8.23      7.15 o 
   8   4   2      907.17      778.13     13.83 o 
   9   4   2       20.40       36.20     10.58 o 
  10   4   2      220.72      216.76     15.95 o 
  11   4   2        2.89       13.35     17.96 o 
  12   4   2      121.12       91.82     25.53 o 
  13   4   2       17.76       15.59     28.92 o 
 -15   5   2        2.46       -5.30     32.38 o 
 -14   5   2        0.16        7.58     33.43 o 
 -13   5   2        0.37       16.19     28.30 o 
 -12   5   2      380.73      468.72     36.37 o 
 -11   5   2       55.96       52.61     20.99 o 
 -10   5   2       50.63       29.07     15.43 o 
  -9   5   2      135.80      130.48     14.35 o 
  -8   5   2       32.74       33.00     13.10 o 
  -7   5   2      421.24      369.53     11.91 o 
  -6   5   2      134.92      136.77      7.77 o 
  -5   5   2       48.09       45.10      5.71 o 
  -4   5   2      575.90      587.80     10.35 o 
  -3   5   2      165.84      166.97      9.70 o 
  -2   5   2      373.56      332.27      8.08 o 
  -1   5   2    25959.39    27563.81    287.58 o 
   0   5   2     3012.82     2907.87     49.04 o 
   1   5   2     1471.16     1460.76     13.15 o 
   2   5   2        0.37        5.08      4.29 o 
   3   5   2      787.34      775.78      8.35 o 
   4   5   2     6184.00     6829.29     61.15 o 
   5   5   2       78.70       72.52      6.81 o 
   6   5   2      537.56      558.40     12.72 o 
   7   5   2        9.64        8.72      8.03 o 
   8   5   2      341.40      302.66     12.78 o 
   9   5   2        6.56       15.53     10.71 o 
  10   5   2       14.51       23.95     13.62 o 
  11   5   2       50.57       47.80     18.68 o 
  12   5   2        9.34        0.73     25.92 o 
 -15   6   2       29.96       43.71     37.59 o 
 -14   6   2       10.70        9.99     31.31 o 
 -13   6   2        0.50      -14.19     30.22 o 
 -12   6   2      123.84       95.18     27.24 o 
 -11   6   2      299.79      299.27     25.63 o 
 -10   6   2       83.49       70.59     16.65 o 
  -9   6   2       21.73       24.63     11.36 o 
  -8   6   2     1120.08     1133.09     34.45 o 
  -7   6   2       43.20       53.17     10.13 o 
  -6   6   2       11.43       11.58      5.92 o 
  -5   6   2      308.24      374.77      7.26 o 
  -4   6   2      365.22      372.64     10.79 o 
  -3   6   2      884.79      883.11      7.79 o 
  -2   6   2      552.04      605.52      6.93 o 
  -1   6   2       22.55       31.10      6.27 o 
   0   6   2     2309.64     2438.97     30.47 o 
   1   6   2       22.56       29.46      5.91 o 
   2   6   2       74.58       55.49      5.06 o 
   3   6   2      884.18      886.32      8.91 o 
   4   6   2      282.76      335.46     10.90 o 
   5   6   2      240.44      193.68      6.73 o 
   6   6   2       20.92       25.87      7.45 o 
   7   6   2       15.62       28.68      9.37 o 
   8   6   2      676.99      554.43     18.26 o 
   9   6   2       57.44       50.49     12.86 o 
  10   6   2      425.61      491.91     17.99 o 
  11   6   2       23.72       25.95     19.37 o 
  12   6   2        8.51       16.81     26.82 o 
 -14   7   2        2.10       21.15     35.09 o 
 -13   7   2        8.81       18.23     29.39 o 
 -12   7   2       55.40       57.42     33.37 o 
 -11   7   2       64.94       59.50     25.52 o 
 -10   7   2        9.60       17.98     19.13 o 
  -9   7   2       43.63       48.00     13.01 o 
  -8   7   2       13.38       28.45     10.59 o 
  -7   7   2      527.93      484.91     19.02 o 
  -6   7   2       18.45       21.95      8.18 o 
  -5   7   2       82.83       74.22      6.35 o 
  -4   7   2     2385.53     2772.54     21.58 o 
  -3   7   2      395.39      345.03      8.95 o 
  -2   7   2      102.48      102.62      6.18 o 
  -1   7   2      485.02      496.34      9.66 o 
   0   7   2        1.13        3.37      2.49 o 
   1   7   2       19.59       37.76      6.98 o 
   2   7   2      389.74      412.96      7.23 o 
   3   7   2     1327.71     1375.30     21.37 o 
   4   7   2      874.71      832.26      9.15 o 
   5   7   2       57.96       60.40      6.60 o 
   6   7   2       10.48       16.08      6.28 o 
   7   7   2       52.09       32.52     10.98 o 
   8   7   2      308.22      279.89     14.11 o 
   9   7   2      618.94      574.38     20.61 o 
  10   7   2        4.85       13.72     11.77 o 
  11   7   2      240.38      274.92     23.31 o 
  12   7   2       69.80       67.65     28.08 o 
 -14   8   2        0.01      -19.36     31.82 o 
 -13   8   2        7.18        9.29     29.45 o 
 -12   8   2        0.63       19.80     26.95 o 
 -11   8   2      183.55      200.37     26.32 o 
 -10   8   2      215.95      191.89     25.79 o 
  -9   8   2        0.08       13.23     14.06 o 
  -8   8   2      915.87      846.31     17.92 o 
  -7   8   2       82.77       82.03     12.08 o 
  -6   8   2       13.71       18.71      8.67 o 
  -5   8   2       42.80       56.99      6.94 o 
  -4   8   2      345.83      376.75      7.20 o 
  -3   8   2     1721.95     1764.44     14.06 o 
  -2   8   2      123.44      111.21      8.27 o 
  -1   8   2      185.67      210.75      8.53 o 
   0   8   2      110.24      145.95     16.05 o 
   1   8   2      180.85      230.54      8.43 o 
   2   8   2      195.16      227.11      7.38 o 
   3   8   2      998.80     1162.16     10.92 o 
   4   8   2       64.49       51.15      6.04 o 
   5   8   2       21.25       24.90      7.21 o 
   6   8   2       69.92       69.96      8.76 o 
   7   8   2      115.10       96.23     10.24 o 
   8   8   2      144.49      136.93     12.09 o 
   9   8   2      120.93      112.76     13.45 o 
  10   8   2       63.01       63.43     14.95 o 
  11   8   2        2.07       10.61     18.54 o 
  12   8   2        0.00       22.85     27.34 o 
 -14   9   2        0.15        1.42     33.08 o 
 -13   9   2        1.20        8.10     29.58 o 
 -12   9   2      383.69      430.02     48.07 o 
 -11   9   2      291.20      303.97     27.85 o 
 -10   9   2       16.48       18.76     16.11 o 
  -9   9   2      311.59      308.96     20.01 o 
  -8   9   2       45.56       51.06     19.31 o 
  -7   9   2       26.84       30.38      9.33 o 
  -6   9   2        5.71        8.73      8.57 o 
  -5   9   2       51.56       65.97      7.28 o 
  -4   9   2     2601.32     2625.05     29.49 o 
  -3   9   2      179.04      185.64      6.97 o 
  -2   9   2        0.36        4.89      6.46 o 
  -1   9   2      760.55      998.57     11.61 o 
   0   9   2      240.12      248.83     10.04 o 
   1   9   2     1331.94     1380.00     14.76 o 
   2   9   2      713.82      726.31      8.09 o 
   3   9   2      206.01      215.82      7.79 o 
   4   9   2       67.24       72.80      6.92 o 
   5   9   2       22.79       19.32      7.94 o 
   6   9   2      487.86      508.54     17.17 o 
   7   9   2       23.57       19.66     12.23 o 
   8   9   2       28.61       40.07     12.15 o 
   9   9   2       15.98        9.94     12.94 o 
  10   9   2        1.58        0.53     10.21 o 
  11   9   2       89.84       53.27     24.83 o 
  12   9   2       90.28       89.38     32.07 o 
 -14  10   2        5.98       -3.06     35.18 o 
 -13  10   2       23.26       16.55     25.19 o 
 -12  10   2       87.80      111.09     29.87 o 
 -11  10   2       47.21       70.60     20.83 o 
 -10  10   2        2.17       19.63     15.07 o 
  -9  10   2       10.10        4.30     14.86 o 
  -8  10   2     2769.27     2767.06     76.29 o 
  -7  10   2        1.22       24.70      9.02 o 
  -6  10   2      287.09      281.25     13.44 o 
  -5  10   2      986.87     1072.87     14.73 o 
  -4  10   2      695.93      722.41     13.77 o 
  -3  10   2      814.42      763.48      9.99 o 
  -2  10   2       38.49       33.31      6.47 o 
  -1  10   2     2572.70     2889.09     18.47 o 
   0  10   2    18906.72    21300.78    116.47 o 
   1  10   2       34.31       41.59      9.19 o 
   2  10   2        0.28        4.32      5.48 o 
   3  10   2      136.30      182.69      7.69 o 
   4  10   2      262.28      297.36     13.12 o 
   5  10   2      138.63      112.04      9.85 o 
   6  10   2      172.44      172.49     12.68 o 
   7  10   2        6.79        8.95     10.44 o 
   8  10   2      305.87      296.34     17.79 o 
   9  10   2        0.05       17.28     13.64 o 
  10  10   2        5.25       11.79     14.02 o 
  11  10   2       25.56       30.30     23.29 o 
  12  10   2       69.57       96.48     33.19 o 
 -14  11   2       15.93        2.37     35.22 o 
 -13  11   2       12.60       20.63     32.28 o 
 -12  11   2       42.28       59.04     31.81 o 
 -11  11   2      134.71      151.15     27.58 o 
 -10  11   2        1.48       23.15     14.82 o 
  -9  11   2      344.11      323.76     23.56 o 
  -8  11   2      230.22      243.66     22.87 o 
  -7  11   2     3008.25     3142.13     26.97 o 
  -6  11   2      201.02      177.95     10.50 o 
  -5  11   2      156.86      174.79     10.03 o 
  -4  11   2      232.72      257.82     10.02 o 
  -3  11   2      150.41      148.01      8.83 o 
  -2  11   2      148.48      145.31      7.68 o 
  -1  11   2     6333.89     6708.63     40.22 o 
   0  11   2      654.09      710.46     12.29 o 
   1  11   2     1445.57     1668.67     12.98 o 
   2  11   2      103.83       81.53      6.08 o 
   3  11   2      127.82      132.98     13.46 o 
   4  11   2      193.51      174.48     10.12 o 
   5  11   2       36.96       37.57     11.23 o 
   6  11   2      592.35      515.40     17.27 o 
   7  11   2        1.09        6.01     11.35 o 
   8  11   2       46.61       52.35     14.39 o 
   9  11   2       29.37       21.79     14.01 o 
  10  11   2        0.02        4.95     14.58 o 
  11  11   2       31.93       25.24     26.96 o 
 -14  12   2        0.40       18.41     34.59 o 
 -13  12   2        0.00       15.40     33.65 o 
 -12  12   2       76.44      110.48     38.11 o 
 -11  12   2      328.13      333.92     72.71 o 
 -10  12   2      162.26      121.43     20.70 o 
  -9  12   2       35.50       25.50     16.18 o 
  -8  12   2        4.59       23.58     13.76 o 
  -7  12   2       24.23       31.90     10.73 o 
  -6  12   2       26.64       25.98      9.04 o 
  -5  12   2     1111.37     1268.13     15.67 o 
  -4  12   2       41.61       43.78     10.42 o 
  -3  12   2      580.14      591.25     17.75 o 
  -2  12   2       40.93       32.93      8.56 o 
  -1  12   2      115.31      127.57      9.43 o 
   0  12   2      195.80      161.65      7.79 o 
   1  12   2      251.76      259.23      9.98 o 
   2  12   2        0.63        7.81      5.62 o 
   3  12   2       38.07       39.28      7.44 o 
   4  12   2      175.05      164.09     10.86 o 
   5  12   2      195.11      210.55     15.90 o 
   6  12   2        0.09       15.59     11.15 o 
   7  12   2       76.29       72.09     14.19 o 
   8  12   2      103.46       95.13     13.83 o 
   9  12   2       30.24       21.01     14.28 o 
  10  12   2       25.77       18.32     15.38 o 
  11  12   2        0.15        5.59     26.89 o 
 -13  13   2        2.24       19.67     27.90 o 
 -12  13   2       17.08       29.15     30.72 o 
 -11  13   2       23.78        9.38     23.21 o 
 -10  13   2       21.56       17.32     17.92 o 
  -9  13   2      142.06      107.36     23.37 o 
  -8  13   2       84.87       59.69     17.54 o 
  -7  13   2     1727.21     1747.81     35.19 o 
  -6  13   2       38.73       30.86     13.48 o 
  -5  13   2        4.16        6.81      8.82 o 
  -4  13   2       18.95        9.42      7.08 o 
  -3  13   2       55.19       53.63      7.91 o 
  -2  13   2       70.31       56.58      8.81 o 
  -1  13   2      106.03      123.59      9.75 o 
   0  13   2      291.35      325.15      9.55 o 
   1  13   2      292.38      290.21     13.93 o 
   2  13   2       77.76       79.91      8.51 o 
   3  13   2       11.06        8.35      6.22 o 
   4  13   2        7.62        9.45     11.10 o 
   5  13   2        0.48        0.12      9.44 o 
   6  13   2      564.68      576.73     17.36 o 
   7  13   2      260.80      277.68     21.04 o 
   8  13   2       73.66       60.58     14.96 o 
   9  13   2        1.69       20.06     15.33 o 
  10  13   2        0.14        3.88     17.93 o 
  11  13   2       17.22       43.37     28.81 o 
 -13  14   2        6.56       43.73     36.44 o 
 -12  14   2        2.64        6.21     30.32 o 
 -11  14   2        0.83       26.47     28.75 o 
 -10  14   2       36.77       60.81     24.62 o 
  -9  14   2       59.64       49.31     23.95 o 
  -8  14   2      375.75      333.46     33.40 o 
  -7  14   2        4.84       15.04     10.93 o 
  -6  14   2      204.84      177.35     13.38 o 
  -5  14   2       21.39       31.10     10.25 o 
  -4  14   2      375.91      384.37     14.75 o 
  -3  14   2      124.96       90.98      8.90 o 
  -2  14   2      638.14      680.40     15.81 o 
  -1  14   2      134.51      108.92     12.08 o 
   0  14   2      529.21      529.91     10.57 o 
   1  14   2       55.95       50.84      9.77 o 
   2  14   2       24.56       29.13      7.19 o 
   3  14   2      162.01      157.81     10.28 o 
   4  14   2       85.28       77.69     10.44 o 
   5  14   2        1.06        3.70     10.48 o 
   6  14   2        4.37       16.60     11.10 o 
   7  14   2      773.74      806.49     24.95 o 
   8  14   2        0.83       -3.24     16.58 o 
   9  14   2        0.25       11.01     14.94 o 
  10  14   2       91.33       75.45     20.52 o 
  11  14   2       37.19       28.09     28.00 o 
 -13  15   2      151.12      145.21     45.45 o 
 -12  15   2        7.68       28.61     34.23 o 
 -11  15   2       48.67       56.96     31.94 o 
 -10  15   2       87.03       51.44     31.30 o 
  -9  15   2        9.35       36.42     19.17 o 
  -8  15   2        0.57       17.56     19.53 o 
  -7  15   2      111.86      105.11     20.87 o 
  -6  15   2      290.45      297.41     16.68 o 
  -5  15   2       21.90       15.97     10.89 o 
  -4  15   2      211.70      158.79     11.92 o 
  -3  15   2      101.58       98.17     13.86 o 
  -2  15   2     1152.26     1234.11     21.92 o 
  -1  15   2      369.50      389.03     13.96 o 
   0  15   2       63.32       48.78      7.68 o 
   1  15   2      607.31      590.98     12.30 o 
   2  15   2      507.94      495.28     14.48 o 
   3  15   2        5.58        4.19     11.70 o 
   4  15   2      222.18      208.59     14.15 o 
   5  15   2        4.22        6.50     11.09 o 
   6  15   2       37.59       32.93     19.49 o 
   7  15   2      102.77       86.82     18.11 o 
   8  15   2       11.33       11.14     13.99 o 
   9  15   2       94.14       76.87     19.02 o 
  10  15   2       26.83        5.78     19.08 o 
 -12  16   2        0.30       18.48     29.10 o 
 -11  16   2        2.40       30.51     24.93 o 
 -10  16   2      146.22      123.01     33.71 o 
  -9  16   2      346.42      332.62     27.19 o 
  -8  16   2      273.92      268.13     24.99 o 
  -7  16   2      101.98      113.16     21.61 o 
  -6  16   2       90.55       90.46     15.22 o 
  -5  16   2      511.96      514.67     18.43 o 
  -4  16   2      263.33      264.68     13.49 o 
  -3  16   2     5206.17     5223.22     72.97 o 
  -2  16   2      305.88      292.13     15.23 o 
  -1  16   2      541.53      547.01     14.70 o 
   0  16   2       59.09       43.83      9.75 o 
   1  16   2      212.06      218.61     16.48 o 
   2  16   2       33.55       42.00     12.19 o 
   3  16   2       13.21        6.91      8.54 o 
   4  16   2        6.16       16.43     10.27 o 
   5  16   2      472.75      460.47     21.68 o 
   6  16   2        6.12       26.15     13.30 o 
   7  16   2      481.57      529.03     20.49 o 
   8  16   2        0.41       16.05     14.82 o 
   9  16   2        1.71       -0.01     18.92 o 
  10  16   2        0.02        3.11     21.12 o 
 -12  17   2        0.34       10.54     34.38 o 
 -11  17   2       43.49       31.43     33.01 o 
 -10  17   2       13.79       13.39     29.85 o 
  -9  17   2       30.79       65.47     31.26 o 
  -8  17   2       83.40       73.24     21.10 o 
  -7  17   2      453.10      453.16     27.13 o 
  -6  17   2       26.75       15.95     16.45 o 
  -5  17   2       31.89       29.60     11.30 o 
  -4  17   2      193.16      130.97     26.87 o 
  -3  17   2        8.06       10.97     15.36 o 
  -2  17   2      177.98      191.69     15.15 o 
  -1  17   2      106.29      120.79     14.30 o 
   0  17   2       16.02       17.48      8.79 o 
   1  17   2       12.15       26.08      9.69 o 
   2  17   2       51.96       52.01     12.94 o 
   3  17   2       17.94       11.48     12.17 o 
   4  17   2       60.95       72.00     12.65 o 
   5  17   2      149.87      141.92     15.16 o 
   6  17   2      745.61      778.37     23.68 o 
   7  17   2       62.45       65.89     17.41 o 
   8  17   2       22.88       26.80     15.88 o 
   9  17   2        0.07        9.28     19.29 o 
  10  17   2       35.04       28.22     20.95 o 
 -12  18   2        7.34       12.98     28.50 o 
 -11  18   2       30.47       36.61     32.35 o 
 -10  18   2       30.29       29.21     24.95 o 
  -9  18   2       15.34       21.76     28.34 o 
  -8  18   2       28.30       23.31     22.18 o 
  -7  18   2       15.61        2.40     21.70 o 
  -6  18   2        9.59       13.32     27.62 o 
  -5  18   2       66.76       59.88     17.14 o 
  -4  18   2       57.04       55.60     15.75 o 
  -3  18   2       58.07       53.53     13.81 o 
  -2  18   2       60.65       58.85     21.43 o 
  -1  18   2        1.75       10.05     11.38 o 
   0  18   2      105.77       82.83     12.59 o 
   1  18   2       39.90       32.97     10.43 o 
   2  18   2       90.11       93.20     17.57 o 
   3  18   2       21.45       24.45     14.97 o 
   4  18   2       18.94       22.14     15.93 o 
   5  18   2      127.40       69.04     29.75 o 
   6  18   2        6.36       25.67     13.89 o 
   7  18   2      126.52      139.70     19.11 o 
   8  18   2        0.97       14.92     18.83 o 
   9  18   2       21.26       18.39     20.19 o 
  10  18   2        0.35       -1.07     31.21 o 
 -11  19   2        1.32       11.02     31.01 o 
 -10  19   2        1.39      -14.11     31.56 o 
  -9  19   2       22.04        4.63     29.02 o 
  -8  19   2       32.72       18.88     27.52 o 
  -7  19   2      271.81      231.97     25.85 o 
  -6  19   2       10.94       10.53     17.94 o 
  -5  19   2       26.00       22.04     16.75 o 
  -4  19   2      385.06      329.55     22.91 o 
  -3  19   2      587.05      563.80     22.05 o 
  -2  19   2      341.26      277.84     18.37 o 
  -1  19   2       17.91       14.68     11.76 o 
   0  19   2       60.21       43.07     11.48 o 
   1  19   2        7.24       10.08     11.12 o 
   2  19   2       30.59       29.05     15.16 o 
   3  19   2      158.67      163.90     20.33 o 
   4  19   2      202.15      174.79     20.44 o 
   5  19   2        1.46       21.38     14.31 o 
   6  19   2        5.68       12.91     14.46 o 
   7  19   2      154.63      160.98     38.38 o 
   8  19   2       63.71       56.34     20.92 o 
   9  19   2       72.73       80.28     30.36 o 
  10  19   2        5.04       15.82     31.77 o 
 -11  20   2        4.89        7.47     34.68 o 
 -10  20   2       57.59       51.38     38.77 o 
  -9  20   2       92.25       57.43     30.94 o 
  -8  20   2       92.52       76.85     26.99 o 
  -7  20   2        0.33       22.75     19.00 o 
  -6  20   2       49.92       38.97     25.15 o 
  -5  20   2        0.13       -5.55     19.06 o 
  -4  20   2        3.06       18.22     18.96 o 
  -3  20   2      257.89      200.82     22.23 o 
  -2  20   2       85.45       55.84     13.17 o 
  -1  20   2       10.86       26.05     12.64 o 
   0  20   2       13.15       17.04     12.39 o 
   1  20   2       23.87       32.12     13.26 o 
   2  20   2        0.28        3.86     26.03 o 
   3  20   2       37.81       37.03     14.93 o 
   4  20   2       35.54       27.55     17.61 o 
   5  20   2       48.14       48.74     22.72 o 
   6  20   2      107.26      106.17     18.43 o 
   7  20   2       15.10       34.05     19.04 o 
   8  20   2      120.84      138.41     23.43 o 
   9  20   2        0.04       13.59     21.66 o 
 -11  21   2        5.94        5.08     35.23 o 
 -10  21   2       49.02       61.44     37.13 o 
  -9  21   2        3.31        6.71     29.42 o 
  -8  21   2       10.70       15.63     28.48 o 
  -7  21   2        6.30       19.85     28.89 o 
  -6  21   2       39.30       19.04     22.25 o 
  -5  21   2        1.50       13.00     19.28 o 
  -4  21   2       26.07       37.51     22.45 o 
  -3  21   2       89.61       69.16     20.30 o 
  -2  21   2       42.59       36.92     13.26 o 
  -1  21   2        0.00        5.88     14.07 o 
   0  21   2       18.90       11.43     13.00 o 
   1  21   2      156.89      150.35     16.53 o 
   2  21   2       78.18       68.30     14.62 o 
   3  21   2      215.67      193.25     22.53 o 
   4  21   2      201.00      238.79     25.07 o 
   5  21   2      155.96      163.91     27.32 o 
   6  21   2       10.01       21.58     24.80 o 
   7  21   2      227.43      283.53     28.05 o 
   8  21   2      197.86      226.89     26.38 o 
   9  21   2      159.09      179.25     40.03 o 
 -10  22   2       46.84       21.44     34.18 o 
  -9  22   2       39.10       27.02     32.56 o 
  -8  22   2        1.14       10.57     23.33 o 
  -7  22   2       81.61      108.59     33.38 o 
  -6  22   2        0.21       14.86     27.09 o 
  -5  22   2       35.88       28.35     22.95 o 
  -4  22   2        0.43      -12.65     24.94 o 
  -3  22   2       34.26       40.98     24.58 o 
  -2  22   2        9.08       28.88     15.42 o 
  -1  22   2        0.01        3.45     14.27 o 
   0  22   2      222.70      214.71     19.68 o 
   1  22   2       21.43       20.18     16.44 o 
   2  22   2       76.10       60.53     14.97 o 
   3  22   2        1.53       -4.70     20.12 o 
   4  22   2        0.09        0.10     20.41 o 
   5  22   2       33.79       63.35     31.24 o 
   6  22   2        1.39       37.38     28.01 o 
   7  22   2       27.58       43.02     27.13 o 
   8  22   2      159.81      160.97     60.38 o 
   9  22   2       28.38       14.75     34.22 o 
  -9  23   2        0.07        9.57     28.39 o 
  -8  23   2       39.00       17.37     29.70 o 
  -7  23   2        4.51       15.69     30.56 o 
  -6  23   2       63.87       73.79     30.42 o 
  -5  23   2       63.80       46.45     30.52 o 
  -4  23   2        1.69       -1.64     24.50 o 
  -3  23   2       57.35       57.22     21.20 o 
  -2  23   2       20.35        3.24     21.49 o 
  -1  23   2       10.66       10.46     16.12 o 
   0  23   2        9.13       16.03     18.19 o 
   1  23   2       28.62       35.79     21.24 o 
   2  23   2        1.42        7.27     21.63 o 
   3  23   2        6.78       34.78     16.59 o 
   4  23   2       45.49       53.50     27.51 o 
   5  23   2        6.70       10.01     28.76 o 
   6  23   2      172.24      160.10     33.77 o 
   7  23   2      132.35      162.62     37.27 o 
   8  23   2        8.28        7.23     33.77 o 
  -9  24   2        0.26       -3.66     37.60 o 
  -8  24   2        1.39       12.01     31.95 o 
  -7  24   2        1.06       16.53     31.79 o 
  -6  24   2        7.16       23.54     29.98 o 
  -5  24   2      118.63      180.47     41.80 o 
  -4  24   2        9.39        8.00     27.79 o 
  -3  24   2        0.00       22.28     16.90 o 
  -2  24   2       32.10       36.64     17.84 o 
  -1  24   2        0.15      -10.62     18.95 o 
   0  24   2       43.00       49.33     20.98 o 
   1  24   2        0.50       -7.04     15.49 o 
   2  24   2      234.56      254.84     22.52 o 
   3  24   2      185.79      174.77     22.38 o 
   4  24   2        8.95       -0.99     34.96 o 
   5  24   2      303.71      353.19     40.94 o 
   6  24   2        4.67       27.93     23.53 o 
   7  24   2        0.05       45.02     36.32 o 
   8  24   2       61.05       52.82     36.17 o 
  -8  25   2        9.19       -2.46     33.27 o 
  -7  25   2       49.87       64.69     34.91 o 
  -6  25   2      205.75      288.69     40.19 o 
  -5  25   2        7.75       12.94     29.87 o 
  -4  25   2       36.22       44.80     29.41 o 
  -3  25   2       34.61       39.74     19.93 o 
  -2  25   2       34.76       24.13     20.47 o 
  -1  25   2      158.08      146.36     30.83 o 
   0  25   2       29.89       34.59     20.11 o 
   1  25   2        0.77        3.33     18.96 o 
   2  25   2      141.06      113.02     24.16 o 
   3  25   2       24.27       16.79     19.94 o 
   4  25   2        0.02        4.32     21.01 o 
   5  25   2       27.11        3.54     28.25 o 
   6  25   2      409.70      466.04     45.28 o 
   7  25   2      419.41      418.15     46.90 o 
   8  25   2       32.97       38.26     34.77 o 
  -7  26   2        6.40       21.49     28.37 o 
  -6  26   2       29.96       18.77     26.59 o 
  -5  26   2      169.51      210.10     43.67 o 
  -4  26   2        8.62       17.87     21.40 o 
  -3  26   2       12.49       10.54     18.82 o 
  -2  26   2       24.73       28.85     21.64 o 
  -1  26   2        0.71        2.36     18.56 o 
   0  26   2       18.51       -1.34     18.93 o 
   1  26   2        1.97        6.92     20.51 o 
   2  26   2        4.17        4.60     20.89 o 
   3  26   2       32.77       31.21     21.90 o 
   4  26   2        0.13       -3.88     22.28 o 
   5  26   2       22.57       10.30     20.25 o 
   6  26   2        1.03       76.17     36.19 o 
   7  26   2       54.15       29.32     34.62 o 
  -6  27   2        4.93        9.57     33.49 o 
  -5  27   2       29.89       64.31     26.93 o 
  -4  27   2      175.95      212.26     29.06 o 
  -3  27   2        0.13       19.53     22.27 o 
  -2  27   2       49.78       31.62     22.09 o 
  -1  27   2        0.48        1.97     22.17 o 
   0  27   2        0.55       -8.13     21.98 o 
   1  27   2        0.96        5.44     21.49 o 
   2  27   2        1.16        6.28     19.44 o 
   3  27   2      139.14      151.06     30.93 o 
   4  27   2       32.46       23.51     23.48 o 
   5  27   2       29.08       28.05     23.23 o 
   6  27   2       14.94       56.25     35.01 o 
  -5  28   2        4.76       49.12     28.29 o 
  -4  28   2        0.34       18.06     25.13 o 
  -3  28   2       26.03       27.54     24.97 o 
  -2  28   2        1.35        0.76     24.14 o 
  -1  28   2        0.20       16.07     24.19 o 
   0  28   2        0.29        6.38     23.68 o 
   1  28   2        1.01        7.09     23.34 o 
   2  28   2       15.79       37.84     23.69 o 
   3  28   2       74.89       52.68     26.03 o 
   4  28   2       17.84       19.26     26.20 o 
   5  28   2       50.28       60.79     27.85 o 
  -4  29   2        6.40       19.67     28.35 o 
  -3  29   2        0.00       22.85     24.45 o 
  -2  29   2        0.18        5.05     21.76 o 
  -1  29   2        0.40       22.01     22.87 o 
   0  29   2        3.14        7.02     25.36 o 
   1  29   2        0.01       10.56     24.84 o 
   2  29   2        1.24       20.64     25.72 o 
   3  29   2        0.00        5.14     22.64 o 
  -1  30   2        4.17        5.49     23.34 o 
   0  30   2        0.67       15.38     26.47 o 
 -15   1   3        0.32       -7.57     32.69 o 
 -14   1   3       14.59       23.84     17.61 o 
 -13   1   3        1.45       11.71     19.84 o 
 -12   1   3      101.17      131.52     21.61 o 
 -11   1   3       24.93       22.53     14.61 o 
 -10   1   3       81.83       81.51     14.36 o 
  -9   1   3       44.26       35.75      9.99 o 
  -8   1   3       12.07       15.20      8.28 o 
  -7   1   3     4682.43     4704.83     54.68 o 
  -6   1   3     6541.63     6616.92     27.95 o 
  -5   1   3       88.04       75.70      6.65 o 
  -4   1   3      626.78      632.21     12.69 o 
  -3   1   3       84.93       83.61      6.59 o 
  -2   1   3     2607.06     2450.65     19.52 o 
  -1   1   3      135.90      116.21      6.42 o 
   0   1   3      224.19      196.65      3.46 o 
   1   1   3    63028.36    67379.22    210.88 o 
   2   1   3     4480.60     4415.66     23.09 o 
   3   1   3     3351.44     3081.68     13.57 o 
   4   1   3       22.05       43.08      5.69 o 
   5   1   3       10.77       18.50      5.97 o 
   6   1   3      137.79      109.69      5.19 o 
   7   1   3        0.44       10.09      4.80 o 
   8   1   3       95.70       72.88      6.76 o 
   9   1   3     1235.97     1095.04     14.59 o 
  10   1   3       73.49       69.86     13.53 o 
  11   1   3      504.42      518.77     21.80 o 
  12   1   3        0.00       19.68     25.20 o 
 -15   2   3       19.75       41.31     30.80 o 
 -14   2   3        9.19       24.51     30.50 o 
 -13   2   3      259.51      267.12     26.03 o 
 -12   2   3       28.48       20.62     15.82 o 
 -11   2   3        0.25        7.90     14.94 o 
 -10   2   3      104.19       92.74     12.60 o 
  -9   2   3       40.04       42.97     10.53 o 
  -8   2   3      291.79      291.63     10.09 o 
  -7   2   3      732.12      811.27     12.07 o 
  -6   2   3     3973.62     4010.11     31.03 o 
  -5   2   3      948.61     1043.36     16.84 o 
  -4   2   3       15.47       23.91      4.97 o 
  -3   2   3     3198.38     3092.01     16.41 o 
  -2   2   3       96.89       78.96      5.27 o 
  -1   2   3      131.00      146.03      4.33 o 
   0   2   3     3457.40     3251.20     11.31 o 
   1   2   3      238.87      253.82      5.81 o 
   2   2   3    14027.56    14416.77    135.70 o 
   3   2   3        1.38       13.35      4.25 o 
   4   2   3      351.41      400.71      7.34 o 
   5   2   3       11.10        3.36      5.02 o 
   6   2   3       62.27       58.10      5.76 o 
   7   2   3       17.74       14.98      4.85 o 
   8   2   3       92.17       67.76      6.49 o 
   9   2   3      131.51      123.43     10.95 o 
  10   2   3        3.93       18.05     13.98 o 
  11   2   3        0.00       14.91     17.48 o 
  12   2   3       10.70       44.01     24.54 o 
 -15   3   3       14.62       17.89     34.06 o 
 -14   3   3      147.47       97.46     36.37 o 
 -13   3   3        0.39        6.33     22.48 o 
 -12   3   3       55.06       33.41     14.25 o 
 -11   3   3        0.66       16.66     13.55 o 
 -10   3   3      123.77      117.88     13.74 o 
  -9   3   3     1097.09     1117.62     17.44 o 
  -8   3   3        1.83       21.92      8.53 o 
  -7   3   3        1.45       13.48      6.12 o 
  -6   3   3      635.44      619.77      9.05 o 
  -5   3   3      512.61      527.65      8.07 o 
  -4   3   3     5290.04     5125.65     40.76 o 
  -3   3   3      295.24      306.14      7.82 o 
  -2   3   3       32.46       43.53      6.95 o 
  -1   3   3     6540.19     7080.41     40.27 o 
   0   3   3      228.23      219.66      5.53 o 
   1   3   3      809.20      896.60     10.69 o 
   2   3   3       49.28       58.03      4.59 o 
   3   3   3     2157.77     2210.49     12.43 o 
   4   3   3    15775.80    17641.61    144.68 o 
   5   3   3        9.15       10.97      4.90 o 
   6   3   3      611.77      590.47      9.35 o 
   7   3   3       12.58       15.23      6.14 o 
   8   3   3       18.70       18.93      7.33 o 
   9   3   3     2217.51     1803.44     24.18 o 
  10   3   3        1.96       10.11     11.75 o 
  11   3   3       17.12       30.14     28.36 o 
 -15   4   3        0.25        8.01     31.54 o 
 -14   4   3        9.33       29.76     30.91 o 
 -13   4   3       29.30       18.68     28.26 o 
 -12   4   3       10.13       11.73     16.59 o 
 -11   4   3       80.70       82.15     18.96 o 
 -10   4   3      266.65      239.15     15.51 o 
  -9   4   3       27.29       38.31      9.78 o 
  -8   4   3     6146.70     6154.13     50.94 o 
  -7   4   3      241.68      223.97      7.90 o 
  -6   4   3       62.91       59.81      6.43 o 
  -5   4   3      410.68      413.55     10.52 o 
  -4   4   3       33.66       41.07      7.79 o 
  -3   4   3     1562.53     1575.85     12.40 o 
  -2   4   3      370.01      386.78      7.01 o 
  -1   4   3     1059.50     1149.33     11.19 o 
   0   4   3    13501.00    14182.49     71.03 o 
   1   4   3     1079.62     1051.09     10.47 o 
   2   4   3      450.92      480.64      8.65 o 
   3   4   3        2.45        5.72      4.84 o 
   4   4   3     2576.22     2801.64     25.20 o 
   5   4   3       64.58       35.37      6.81 o 
   6   4   3       94.55       93.36      7.06 o 
   7   4   3       84.45       83.91      8.20 o 
   8   4   3       73.79       53.01     11.36 o 
   9   4   3      114.51      111.41     14.65 o 
  10   4   3      192.49      200.55     17.58 o 
  11   4   3        4.39       -0.72     18.01 o 
 -15   5   3        6.53       34.57     32.65 o 
 -14   5   3        0.09       20.14     31.13 o 
 -13   5   3       22.99       37.13     29.39 o 
 -12   5   3      139.09      137.20     27.86 o 
 -11   5   3       29.05       22.65     15.76 o 
 -10   5   3      206.85      191.85     19.89 o 
  -9   5   3      450.42      416.54     15.15 o 
  -8   5   3        0.11        0.10     30.38 o 
  -7   5   3      292.26      288.31     10.07 o 
  -6   5   3      112.64      111.34      8.30 o 
  -5   5   3        5.04       13.17      5.11 o 
  -4   5   3        5.50        5.82      7.39 o 
  -3   5   3      528.32      504.82     14.34 o 
  -2   5   3      118.54      116.60      6.59 o 
  -1   5   3    24510.67    28425.29     76.05 o 
   0   5   3      334.33      320.54      6.16 o 
   1   5   3      615.34      698.70     10.13 o 
   2   5   3       78.56       97.84      8.18 o 
   3   5   3     1302.72     1336.26     16.81 o 
   4   5   3     4774.53     5266.25     50.86 o 
   5   5   3        4.59       13.25      6.07 o 
   6   5   3      707.55      644.34     10.07 o 
   7   5   3       69.28       56.80      8.98 o 
   8   5   3       15.26       16.81      9.27 o 
   9   5   3       93.61       79.07     13.09 o 
  10   5   3        1.25        9.61     12.27 o 
  11   5   3       40.37       36.40     21.69 o 
 -15   6   3       29.48       47.54     33.73 o 
 -14   6   3        0.48        9.48     25.29 o 
 -13   6   3        3.74       17.64     29.42 o 
 -12   6   3       44.02       32.73     25.84 o 
 -11   6   3       65.89       40.82     20.53 o 
 -10   6   3      170.58      151.45     17.22 o 
  -9   6   3       40.67       34.25     10.97 o 
  -8   6   3     4726.60     4692.83     47.79 o 
  -7   6   3       12.81       29.79      8.06 o 
  -6   6   3      118.02      112.69      8.77 o 
  -5   6   3       26.17       14.16      5.94 o 
  -4   6   3        0.00        8.02      7.10 o 
  -3   6   3     3506.96     3463.38     46.15 o 
  -2   6   3       43.34       58.03      5.16 o 
  -1   6   3    11213.40    11723.37     80.95 o 
   0   6   3     4029.26     4212.09     27.24 o 
   1   6   3        1.49       12.03      4.69 o 
   2   6   3     1621.78     1862.92     14.30 o 
   3   6   3     2578.04     2769.22     29.24 o 
   4   6   3      288.27      284.50      9.15 o 
   5   6   3        3.23       15.94      5.55 o 
   6   6   3       91.09       84.49      8.08 o 
   7   6   3      172.00      168.34     10.57 o 
   8   6   3        5.61        7.80     10.16 o 
   9   6   3      256.09      234.25     15.06 o 
  10   6   3       56.29       51.84     13.66 o 
  11   6   3        9.80       32.43     22.36 o 
 -14   7   3       29.07       10.48     31.45 o 
 -13   7   3        1.31       -1.70     25.62 o 
 -12   7   3      128.87      113.02     30.85 o 
 -11   7   3       18.71       37.95     16.99 o 
 -10   7   3       44.52       42.10     16.38 o 
  -9   7   3      156.55      142.36     14.80 o 
  -8   7   3       21.14       34.01     10.06 o 
  -7   7   3     5108.88     5278.72     26.92 o 
  -6   7   3      436.05      429.67     10.24 o 
  -5   7   3       20.88        9.42      7.17 o 
  -4   7   3       90.60       92.45      8.38 o 
  -3   7   3      275.28      277.14      6.82 o 
  -2   7   3       83.36       88.50      5.96 o 
  -1   7   3     3943.37     4004.47     30.50 o 
   0   7   3       84.68       89.08      7.61 o 
   1   7   3      618.25      628.07      7.55 o 
   2   7   3     1400.79     1438.71     13.84 o 
   3   7   3      901.03      999.58     10.57 o 
   4   7   3     1113.09     1246.89     17.00 o 
   5   7   3       26.01        9.78      6.26 o 
   6   7   3       73.24       56.80     10.04 o 
   7   7   3      142.65      133.41     10.11 o 
   8   7   3       48.04       48.58     11.04 o 
   9   7   3      304.24      268.04     16.49 o 
  10   7   3       21.56       25.18     14.88 o 
  11   7   3      178.19      138.89     19.11 o 
 -14   8   3       22.84       19.43     31.97 o 
 -13   8   3      120.75       76.57     29.94 o 
 -12   8   3       16.62       49.50     27.62 o 
 -11   8   3        3.27       20.54     31.81 o 
 -10   8   3      270.00      257.66     18.97 o 
  -9   8   3       29.48       39.39     13.28 o 
  -8   8   3     2193.61     2261.36     22.85 o 
  -7   8   3      184.39      207.24     14.33 o 
  -6   8   3      155.08      161.18      9.67 o 
  -5   8   3      847.23      816.17     11.46 o 
  -4   8   3      231.64      231.14      6.77 o 
  -3   8   3     1519.09     1702.51     17.20 o 
  -2   8   3      241.24      283.70     13.64 o 
  -1   8   3       55.81       50.93      7.17 o 
   0   8   3     6442.60     6691.58     47.25 o 
   1   8   3      148.73      146.76      8.51 o 
   2   8   3      943.52      903.80      9.82 o 
   3   8   3     1962.62     2183.32     14.22 o 
   4   8   3       45.48       69.93      9.84 o 
   5   8   3        8.40        7.24      5.98 o 
   6   8   3       37.36       19.85      9.77 o 
   7   8   3       49.69       35.15     10.81 o 
   8   8   3        9.11       10.59     12.87 o 
   9   8   3       42.73       25.22     12.50 o 
  10   8   3       97.39       72.21     15.45 o 
  11   8   3       19.70       15.91     16.15 o 
 -14   9   3       14.66        5.96     27.77 o 
 -13   9   3        2.37        9.71     30.56 o 
 -12   9   3      107.29       75.41     32.65 o 
 -11   9   3      197.17      189.89     24.82 o 
 -10   9   3        8.80       21.93     14.85 o 
  -9   9   3     1212.25     1228.40     22.29 o 
  -8   9   3       26.05       58.69     13.03 o 
  -7   9   3     2259.69     2246.20     21.23 o 
  -6   9   3       52.47       41.63      8.75 o 
  -5   9   3        4.15        7.56      5.33 o 
  -4   9   3      559.26      733.94      9.16 o 
  -3   9   3      103.78      116.76      6.80 o 
  -2   9   3        5.98        9.07      7.65 o 
  -1   9   3     8963.77     9869.65     51.17 o 
   0   9   3     3418.65     3735.43     22.72 o 
   1   9   3      304.17      291.04     11.34 o 
   2   9   3       41.57       37.99      5.70 o 
   3   9   3       18.69       36.90      9.34 o 
   4   9   3     2952.41     3252.48     28.52 o 
   5   9   3        7.92       18.35      7.31 o 
   6   9   3      107.32       84.31     10.69 o 
   7   9   3        7.11       23.47      9.18 o 
   8   9   3       12.56        4.18     10.38 o 
   9   9   3       20.34       23.52     13.49 o 
  10   9   3       34.41       26.06     17.67 o 
  11   9   3        0.26       12.20     23.74 o 
 -14  10   3       19.04       -2.99     36.25 o 
 -13  10   3       88.16       93.32     34.44 o 
 -12  10   3       93.67       84.24     33.77 o 
 -11  10   3       99.80       93.59     25.64 o 
 -10  10   3        0.85       18.76     22.96 o 
  -9  10   3        3.40       18.05     12.98 o 
  -8  10   3     3561.66     3661.76     32.93 o 
  -7  10   3      351.45      333.40     14.60 o 
  -6  10   3       27.26       28.69      8.24 o 
  -5  10   3      723.78      782.29     13.99 o 
  -4  10   3        8.08       11.82      5.71 o 
  -3  10   3     1081.39     1041.74     12.93 o 
  -2  10   3     1195.78     1194.56     11.71 o 
  -1  10   3      291.46      247.61      9.95 o 
   0  10   3      101.97      108.82     10.32 o 
   1  10   3       92.17       92.22      9.21 o 
   2  10   3       51.13       38.09      8.33 o 
   3  10   3     1036.48     1114.29     12.24 o 
   4  10   3        2.37       12.40      6.73 o 
   5  10   3      134.14      123.08     10.53 o 
   6  10   3      114.74       96.28     11.94 o 
   7  10   3      116.59      118.29     14.12 o 
   8  10   3        6.73        2.24     11.66 o 
   9  10   3       14.50       14.03     13.18 o 
  10  10   3       49.26       40.76     15.88 o 
  11  10   3        2.73       48.20     31.92 o 
 -14  11   3        0.81       -7.22     37.13 o 
 -13  11   3        0.63       36.18     32.70 o 
 -12  11   3        0.01       28.00     28.50 o 
 -11  11   3       12.38       30.85     26.47 o 
 -10  11   3       11.44       28.92     16.46 o 
  -9  11   3        1.74       23.48     14.94 o 
  -8  11   3      305.68      289.56     17.53 o 
  -7  11   3     1230.51     1236.29     26.34 o 
  -6  11   3      151.98      147.36     11.74 o 
  -5  11   3      173.89      174.45      9.93 o 
  -4  11   3       12.56       16.27      5.67 o 
  -3  11   3       19.91       14.41      6.13 o 
  -2  11   3        2.08        8.12      5.77 o 
  -1  11   3     5618.03     5896.17     27.65 o 
   0  11   3     2091.29     2096.72     20.91 o 
   1  11   3      116.30      151.17      8.34 o 
   2  11   3       54.11       58.65      6.79 o 
   3  11   3        9.03       25.88      6.58 o 
   4  11   3      191.55      185.45     10.65 o 
   5  11   3        7.56       14.26      8.26 o 
   6  11   3        8.19       12.23      9.60 o 
   7  11   3       46.86       33.29     10.17 o 
   8  11   3        5.27        8.89     12.16 o 
   9  11   3       47.13       42.33     14.08 o 
  10  11   3       11.73       28.77     14.77 o 
  11  11   3       37.57       37.50     28.97 o 
 -14  12   3        9.13       11.21     30.61 o 
 -13  12   3        6.57       12.56     27.36 o 
 -12  12   3        0.27        4.64     27.93 o 
 -11  12   3        0.96        8.54     22.57 o 
 -10  12   3        0.01       11.08     17.54 o 
  -9  12   3       16.24       20.60     14.40 o 
  -8  12   3      125.78      110.69     16.04 o 
  -7  12   3        0.34       32.32     13.72 o 
  -6  12   3        3.76        8.19      9.23 o 
  -5  12   3       74.92       70.10      8.68 o 
  -4  12   3      220.58      230.63     12.01 o 
  -3  12   3     3692.53     4065.52     63.82 o 
  -2  12   3      100.04       94.86      8.32 o 
  -1  12   3      454.31      430.55     11.79 o 
   0  12   3       38.60       37.05      7.06 o 
   1  12   3      333.27      324.59      9.15 o 
   2  12   3       15.08       15.87      5.65 o 
   3  12   3      147.10      155.38      9.76 o 
   4  12   3       74.85       75.82     10.84 o 
   5  12   3       37.64       37.90      9.88 o 
   6  12   3       11.48       14.21     10.02 o 
   7  12   3      323.42      319.63     17.25 o 
   8  12   3        1.98       13.13     17.49 o 
   9  12   3       33.96       51.60     15.82 o 
  10  12   3       24.27       16.85     14.89 o 
  11  12   3       15.14       36.64     31.96 o 
 -13  13   3        3.32        7.40     32.85 o 
 -12  13   3      356.94      433.44     47.75 o 
 -11  13   3      218.59      202.36     31.68 o 
 -10  13   3       25.53       16.52     17.87 o 
  -9  13   3      114.32      115.76     20.90 o 
  -8  13   3       12.64       11.67     14.77 o 
  -7  13   3     2616.38     2589.70     32.76 o 
  -6  13   3      324.11      282.39     17.56 o 
  -5  13   3        0.43        0.09     12.51 o 
  -4  13   3     1359.04     1450.31     26.68 o 
  -3  13   3       19.62       30.38      8.11 o 
  -2  13   3     1328.56     1418.61     18.46 o 
  -1  13   3     1718.90     1782.09     20.96 o 
   0  13   3      308.09      335.68     11.35 o 
   1  13   3      640.19      713.49     10.95 o 
   2  13   3      132.71      120.76      7.81 o 
   3  13   3       27.28       27.28      8.46 o 
   4  13   3        0.14       10.65      8.75 o 
   5  13   3        3.19        0.41     12.55 o 
   6  13   3      291.97      290.18     14.71 o 
   7  13   3        0.85        8.10     12.16 o 
   8  13   3       38.08       27.19     13.49 o 
   9  13   3       27.85       36.14     21.14 o 
  10  13   3       73.48       78.42     20.93 o 
  11  13   3        0.01       -0.34     33.17 o 
 -13  14   3      144.26      143.43     33.19 o 
 -12  14   3        4.38       36.75     34.68 o 
 -11  14   3        2.57       -5.63     28.30 o 
 -10  14   3        0.48       11.25     21.80 o 
  -9  14   3       33.87       55.03     19.88 o 
  -8  14   3      266.05      271.44     29.45 o 
  -7  14   3       44.34       40.21     15.93 o 
  -6  14   3       37.32       45.54     18.20 o 
  -5  14   3      446.84      382.72     19.64 o 
  -4  14   3        2.83       12.78     11.06 o 
  -3  14   3       12.17       18.62     10.27 o 
  -2  14   3       24.24       32.51     11.17 o 
  -1  14   3       16.10       14.75      8.50 o 
   0  14   3      321.04      366.80     10.57 o 
   1  14   3        4.32       16.37      6.88 o 
   2  14   3        0.02       13.69      8.09 o 
   3  14   3      135.44      139.32      9.50 o 
   4  14   3        0.02       10.89      8.76 o 
   5  14   3       19.14       16.30     11.21 o 
   6  14   3      127.75      129.85     14.40 o 
   7  14   3       51.22       36.57     13.31 o 
   8  14   3       31.26       47.98     15.74 o 
   9  14   3       60.65       52.21     14.65 o 
  10  14   3        0.00       -2.74     23.67 o 
  11  14   3       17.36       17.93     30.74 o 
 -13  15   3       32.90       45.11     29.31 o 
 -12  15   3        6.71        5.59     28.08 o 
 -11  15   3       12.61        1.04     31.79 o 
 -10  15   3       76.86       73.66     27.71 o 
  -9  15   3      927.11      969.75     32.50 o 
  -8  15   3       13.65       12.24     19.94 o 
  -7  15   3      389.12      428.78     24.24 o 
  -6  15   3        0.15        4.96     12.80 o 
  -5  15   3      272.44      284.47     19.26 o 
  -4  15   3       56.69       21.37     11.70 o 
  -3  15   3       97.36      103.83     12.28 o 
  -2  15   3     1297.47     1347.16     37.44 o 
  -1  15   3     3685.70     3861.39     48.89 o 
   0  15   3       86.96       94.04      8.81 o 
   1  15   3      355.99      338.05     14.35 o 
   2  15   3      117.14      122.85      9.96 o 
   3  15   3       85.56       78.50     10.02 o 
   4  15   3      454.49      508.17     16.01 o 
   5  15   3        0.00       23.44     12.74 o 
   6  15   3      816.95      813.18     30.06 o 
   7  15   3       97.72       76.16     14.79 o 
   8  15   3      107.83      110.21     16.92 o 
   9  15   3       81.32       93.29     21.74 o 
  10  15   3        3.41       28.24     28.80 o 
  11  15   3        0.12       -1.92     27.18 o 
 -13  16   3        5.02       54.34     41.04 o 
 -12  16   3        0.47        7.14     33.30 o 
 -11  16   3        8.52       37.74     30.45 o 
 -10  16   3       27.18       23.15     23.35 o 
  -9  16   3       12.87        7.33     31.73 o 
  -8  16   3      616.12      656.85     32.54 o 
  -7  16   3      186.02      185.18     21.19 o 
  -6  16   3      182.91      183.37     21.29 o 
  -5  16   3      246.52      233.14     15.69 o 
  -4  16   3       93.11       65.72     12.86 o 
  -3  16   3      158.43      147.69     15.55 o 
  -2  16   3        4.08       22.55     14.05 o 
  -1  16   3     1005.01     1052.32     16.35 o 
   0  16   3      406.37      434.60     16.29 o 
   1  16   3       50.99       58.03     13.60 o 
   2  16   3       95.85       66.37     11.82 o 
   3  16   3       23.75       37.42     10.99 o 
   4  16   3       20.68       22.76     10.73 o 
   5  16   3      146.54      170.56     15.78 o 
   6  16   3       24.16       29.88     13.67 o 
   7  16   3       12.40       29.61     14.45 o 
   8  16   3       30.87       19.45     20.25 o 
   9  16   3       11.21       25.86     18.04 o 
  10  16   3       29.81       23.07     31.25 o 
 -12  17   3        0.23        9.79     35.83 o 
 -11  17   3        6.13       23.78     32.72 o 
 -10  17   3        5.78       15.02     27.81 o 
  -9  17   3       30.52       26.28     26.54 o 
  -8  17   3       15.93       16.11     18.60 o 
  -7  17   3       52.67       40.45     19.79 o 
  -6  17   3        3.07       18.43     16.40 o 
  -5  17   3       44.38       52.92     19.27 o 
  -4  17   3       70.14       77.24     16.28 o 
  -3  17   3      266.47      236.30     16.28 o 
  -2  17   3       90.04       61.70     14.47 o 
  -1  17   3       16.67       25.96     12.12 o 
   0  17   3      484.93      473.06     13.30 o 
   1  17   3      125.53      128.90     12.55 o 
   2  17   3       68.48       65.79     13.46 o 
   3  17   3      205.44      200.36     14.09 o 
   4  17   3       15.21       17.29     11.36 o 
   5  17   3      285.56      268.26     19.88 o 
   6  17   3       70.96       72.15     15.19 o 
   7  17   3       13.11       20.73     14.74 o 
   8  17   3        2.06       20.00     18.18 o 
   9  17   3       81.90       64.41     18.54 o 
  10  17   3        4.81       15.34     31.27 o 
 -12  18   3        2.62       22.24     37.82 o 
 -11  18   3        4.62       29.71     31.65 o 
 -10  18   3       96.08      100.51     35.33 o 
  -9  18   3        5.28        7.66     28.18 o 
  -8  18   3        3.47       15.47     20.09 o 
  -7  18   3       20.89       20.41     18.81 o 
  -6  18   3        2.31       20.84     18.96 o 
  -5  18   3       83.34       85.49     16.17 o 
  -4  18   3      215.64      204.32     17.68 o 
  -3  18   3      103.75       84.68     16.83 o 
  -2  18   3      839.32      902.53     42.71 o 
  -1  18   3       93.26       90.16     13.63 o 
   0  18   3        0.00       11.32      9.94 o 
   1  18   3      152.45      130.42     12.23 o 
   2  18   3      325.56      307.20     27.24 o 
   3  18   3       24.96       25.50     14.82 o 
   4  18   3       19.39       14.75     12.07 o 
   5  18   3        1.39        5.14     12.43 o 
   6  18   3        3.86       -3.03     12.62 o 
   7  18   3       13.02       22.91     16.24 o 
   8  18   3      156.33      179.68     22.72 o 
   9  18   3       16.97       28.04     21.38 o 
  10  18   3       28.54       22.92     36.06 o 
 -11  19   3        5.68      -17.76     34.91 o 
 -10  19   3       11.61       31.25     26.59 o 
  -9  19   3      250.18      294.29     43.02 o 
  -8  19   3        8.03       27.25     22.59 o 
  -7  19   3      200.00      207.22     27.06 o 
  -6  19   3      171.54      170.61     21.86 o 
  -5  19   3        7.32       10.99     16.86 o 
  -4  19   3      284.98      270.32     19.22 o 
  -3  19   3       40.33       27.76     15.41 o 
  -2  19   3      141.89      132.76     19.40 o 
  -1  19   3        1.42       10.70     11.66 o 
   0  19   3       35.92       33.92     12.35 o 
   1  19   3       18.74       17.07     10.85 o 
   2  19   3      114.27       93.73     17.92 o 
   3  19   3       50.32       40.39     16.99 o 
   4  19   3       10.15       16.73     15.77 o 
   5  19   3        2.47        9.42     13.70 o 
   6  19   3      248.24      238.87     19.62 o 
   7  19   3        0.52        6.33     17.81 o 
   8  19   3        8.79        2.95     19.72 o 
   9  19   3        0.02       20.72     30.94 o 
  10  19   3        2.44       -5.15     33.59 o 
 -11  20   3        0.22       23.53     34.86 o 
 -10  20   3        9.23       25.20     32.14 o 
  -9  20   3       23.67       20.45     30.44 o 
  -8  20   3      140.63      165.76     36.05 o 
  -7  20   3        5.47        3.60     23.12 o 
  -6  20   3       22.66       10.40     26.38 o 
  -5  20   3       36.61       18.72     18.86 o 
  -4  20   3       17.14       23.96     17.24 o 
  -3  20   3        1.40       -5.93     25.52 o 
  -2  20   3        2.63       17.59     16.13 o 
  -1  20   3       56.38       36.62     14.83 o 
   0  20   3      138.26      108.99     15.84 o 
   1  20   3        0.29        4.36     12.37 o 
   2  20   3       77.46       60.55     14.89 o 
   3  20   3        0.16        1.55     16.47 o 
   4  20   3      146.11      150.54     21.74 o 
   5  20   3      381.85      413.23     37.44 o 
   6  20   3        9.63       50.75     17.63 o 
   7  20   3       39.76       35.21     18.89 o 
   8  20   3        8.45       23.64     19.88 o 
   9  20   3        1.35        7.23     33.14 o 
 -11  21   3       20.04       30.24     38.03 o 
 -10  21   3       72.99       92.30     38.67 o 
  -9  21   3        4.00       18.41     33.21 o 
  -8  21   3        2.66       27.37     29.61 o 
  -7  21   3       45.01       35.05     28.15 o 
  -6  21   3       48.89       32.54     23.12 o 
  -5  21   3      195.36      157.73     25.56 o 
  -4  21   3        0.85       -5.15     20.47 o 
  -3  21   3       22.27       37.47     19.29 o 
  -2  21   3        0.87       11.80     14.82 o 
  -1  21   3       54.97       42.11     13.16 o 
   0  21   3       23.03       14.39     11.57 o 
   1  21   3       13.34       40.73     18.46 o 
   2  21   3        4.18        9.28     17.10 o 
   3  21   3        5.01        9.63     19.80 o 
   4  21   3       27.30       23.46     20.52 o 
   5  21   3      487.85      408.22     42.42 o 
   6  21   3       36.71       49.86     26.86 o 
   7  21   3      181.84      246.97     27.59 o 
   8  21   3       22.12       23.50     18.14 o 
   9  21   3      117.81      126.28     42.69 o 
 -10  22   3        9.25       13.97     35.75 o 
  -9  22   3       24.85       13.54     32.28 o 
  -8  22   3        7.58       30.02     30.52 o 
  -7  22   3        0.15       11.29     28.65 o 
  -6  22   3      113.13       92.89     30.29 o 
  -5  22   3      168.05      228.90     39.17 o 
  -4  22   3        0.51       14.98     17.96 o 
  -3  22   3        5.53        9.08     21.04 o 
  -2  22   3       43.84       33.85     15.48 o 
  -1  22   3       34.14       34.36     13.01 o 
   0  22   3        9.27        3.78     16.60 o 
   1  22   3       57.65       51.29     17.97 o 
   2  22   3      125.73      110.94     16.26 o 
   3  22   3       65.24       68.85     21.94 o 
   4  22   3       10.99       16.58     19.03 o 
   5  22   3       33.98       50.74     29.30 o 
   6  22   3      299.07      300.95     35.11 o 
   7  22   3       30.07       51.56     29.71 o 
   8  22   3      105.64      105.84     35.47 o 
   9  22   3        8.81       10.87     31.23 o 
 -10  23   3        6.21        2.61     36.34 o 
  -9  23   3        8.30       39.19     36.26 o 
  -8  23   3        0.45       13.70     34.41 o 
  -7  23   3        0.27        6.12     24.45 o 
  -6  23   3       12.64       18.39     28.42 o 
  -5  23   3       20.40       24.83     22.88 o 
  -4  23   3      119.63      119.91     30.02 o 
  -3  23   3       42.80       73.01     24.16 o 
  -2  23   3        3.27        3.57     17.87 o 
  -1  23   3       14.10        8.88      7.38 o 
   0  23   3       33.99       31.56     15.39 o 
   1  23   3        1.13       -3.55     17.28 o 
   2  23   3       48.43       49.94     17.66 o 
   3  23   3       41.32       34.77     15.30 o 
   4  23   3        6.45       -3.90     26.48 o 
   5  23   3       89.31      121.00     32.20 o 
   6  23   3       70.68       54.41     23.32 o 
   7  23   3        1.55       30.42     29.14 o 
  -9  24   3        9.65       40.70     37.55 o 
  -8  24   3        1.48        4.58     32.76 o 
  -7  24   3        5.09      -14.73     32.90 o 
  -6  24   3       26.21       20.50     29.30 o 
  -5  24   3       13.78       14.70     28.91 o 
  -4  24   3        0.18       11.62     28.10 o 
  -3  24   3       58.18       44.18     19.08 o 
  -2  24   3       10.89        7.73     16.67 o 
  -1  24   3       17.16       29.58     22.47 o 
   0  24   3        0.62        9.70     18.57 o 
   1  24   3       24.39       25.08     17.75 o 
   2  24   3       17.20       19.95     19.05 o 
   3  24   3       36.07       41.38     19.96 o 
   4  24   3        3.50       15.16     29.11 o 
   5  24   3      208.52      217.86     38.57 o 
   6  24   3       71.84      114.66     37.82 o 
   7  24   3       18.73       35.98     34.62 o 
  -8  25   3        0.29        5.72     35.84 o 
  -7  25   3        6.51       14.12     33.71 o 
  -6  25   3       27.87       33.45     33.23 o 
  -5  25   3        1.79        5.10     31.40 o 
  -4  25   3       29.11       36.05     29.77 o 
  -3  25   3        4.28       19.40     20.56 o 
  -2  25   3       19.82       37.51     19.48 o 
  -1  25   3        0.05       15.66     17.25 o 
   0  25   3        0.04       -4.26     18.81 o 
   1  25   3        0.74       11.86     16.82 o 
   2  25   3        9.47        4.03     19.43 o 
   3  25   3       13.59       14.85     21.27 o 
   4  25   3       10.54       -7.82     21.22 o 
   5  25   3       33.57       38.74     32.34 o 
   6  25   3       14.45       45.13     30.31 o 
   7  25   3       13.84       34.03     31.83 o 
  -7  26   3       22.78       36.50     38.80 o 
  -6  26   3       85.65      121.26     39.44 o 
  -5  26   3      141.78      173.37     39.05 o 
  -4  26   3       32.66       52.07     22.34 o 
  -3  26   3       32.80       39.77     24.11 o 
  -2  26   3       39.55       15.91     18.49 o 
  -1  26   3        2.23        9.08     20.44 o 
   0  26   3       18.91       26.42     20.57 o 
   1  26   3       41.58       53.24     23.01 o 
   2  26   3        0.00        7.06     21.33 o 
   3  26   3        7.75       10.15     21.26 o 
   4  26   3        1.18       11.56     19.57 o 
   5  26   3       43.50       43.11     22.14 o 
   6  26   3      143.33      152.46     38.91 o 
  -6  27   3       18.54       53.45     37.69 o 
  -5  27   3       17.97       25.64     23.91 o 
  -4  27   3      186.32      234.63     29.29 o 
  -3  27   3        0.33       16.18     23.04 o 
  -2  27   3        1.78      -11.64     19.36 o 
  -1  27   3        2.30       20.05     21.87 o 
   0  27   3        4.59       -1.71     22.82 o 
   1  27   3        6.21        2.31     18.86 o 
   2  27   3       23.46       29.01     22.73 o 
   3  27   3       20.01       34.11     24.60 o 
   4  27   3       14.64        5.06     22.91 o 
   5  27   3      117.93      117.23     29.33 o 
   6  27   3        5.63       45.14     25.74 o 
  -5  28   3        0.10       -3.32     25.68 o 
  -4  28   3        2.03       17.85     25.57 o 
  -3  28   3        0.03       32.42     23.83 o 
  -2  28   3       26.87       33.72     27.87 o 
  -1  28   3        0.01       15.52     22.50 o 
   0  28   3        0.08       12.34     23.64 o 
   1  28   3       10.37        6.22     23.14 o 
   2  28   3        1.32       17.33     25.50 o 
   3  28   3        6.59       10.31     21.53 o 
   4  28   3        2.53        7.12     24.43 o 
  -4  29   3       46.38       86.47     27.05 o 
  -3  29   3        0.04       21.79     28.17 o 
  -2  29   3        0.28        3.78     22.35 o 
  -1  29   3       21.23       25.40     25.23 o 
   0  29   3        4.80       -2.82     21.60 o 
   1  29   3        6.64      -21.25     21.25 o 
   2  29   3        3.49       -0.92     24.97 o 
   3  29   3        0.21       17.14     25.33 o 
 -15   0   4        0.06        1.09     31.04 o 
 -14   0   4        5.69       17.11     31.66 o 
 -13   0   4        0.05       29.36     27.89 o 
 -12   0   4      365.79      406.72     30.39 o 
 -11   0   4       15.08        9.98     18.76 o 
 -10   0   4      114.40       82.45     19.69 o 
  -9   0   4      100.01       93.45     17.24 o 
  -8   0   4    16070.11    16374.59     67.22 o 
  -7   0   4     1931.98     1876.10     23.02 o 
  -6   0   4     1954.97     1888.24     14.94 o 
  -5   0   4     7507.60     7678.56     86.88 o 
  -4   0   4      154.41      242.12     60.48 o 
  -3   0   4       16.26       13.42      5.78 o 
  -2   0   4     4507.64     4350.18     32.18 o 
  -1   0   4     3251.09     3219.57     36.22 o 
   0   0   4      366.96      376.28     11.41 o 
   1   0   4      283.40      272.24      6.57 o 
   2   0   4      577.34      638.50      8.87 o 
   3   0   4     1053.86      968.11     14.00 o 
   4   0   4     1260.85     1277.82     12.59 o 
   5   0   4     5162.67     5369.75     51.12 o 
   6   0   4       11.56       26.30      6.84 o 
   7   0   4       19.37        8.83      8.19 o 
   8   0   4     1118.91     1011.25     16.84 o 
   9   0   4       26.96       16.97      8.93 o 
  10   0   4       16.76       17.31     17.16 o 
 -15   1   4        0.34        2.71     35.00 o 
 -14   1   4        1.37       14.44     20.72 o 
 -13   1   4        0.16        0.51     17.97 o 
 -12   1   4      938.68     1149.58     27.33 o 
 -11   1   4       18.22       18.58     14.26 o 
 -10   1   4      101.29       68.22     15.05 o 
  -9   1   4       68.19       50.76     12.59 o 
  -8   1   4      157.80      225.53     12.34 o 
  -7   1   4     1800.46     1719.12     26.68 o 
  -6   1   4      731.00      726.96      7.13 o 
  -5   1   4      237.40      238.08     10.04 o 
  -4   1   4     3345.48     3266.01     23.17 o 
  -3   1   4       62.24       69.64      6.18 o 
  -2   1   4     4698.96     4655.11     39.34 o 
  -1   1   4     1783.47     1796.75     13.74 o 
   0   1   4      123.79      116.66      4.64 o 
   1   1   4    13988.43    13672.77     57.42 o 
   2   1   4      865.04      878.16      6.94 o 
   3   1   4        2.70        8.50      4.19 o 
   4   1   4       55.21       50.86      5.92 o 
   5   1   4        0.36       17.77      6.33 o 
   6   1   4      127.67      164.56      5.74 o 
   7   1   4        0.92        9.44      4.87 o 
   8   1   4      431.66      366.14      8.02 o 
   9   1   4       61.31       46.51      8.67 o 
  10   1   4        7.65        3.85     11.86 o 
 -15   2   4       10.16       27.68     35.92 o 
 -14   2   4        0.08        3.49     31.54 o 
 -13   2   4      241.96      253.17     23.53 o 
 -12   2   4        0.27       19.57     15.76 o 
 -11   2   4       16.86       25.97     13.78 o 
 -10   2   4      180.19      179.62     14.05 o 
  -9   2   4        4.38        1.05      9.23 o 
  -8   2   4     2872.54     2828.44     28.82 o 
  -7   2   4       47.75       53.88      5.93 o 
  -6   2   4       55.81       51.63      5.50 o 
  -5   2   4     1549.87     1557.92     11.04 o 
  -4   2   4        0.05        8.77      6.89 o 
  -3   2   4    10803.27    10917.76     65.59 o 
  -2   2   4      202.01      207.29      4.77 o 
  -1   2   4       11.55       20.15      3.12 o 
   0   2   4    11429.57    11196.52     22.77 o 
   1   2   4       73.29       83.45      6.13 o 
   2   2   4     9139.52     9302.42     99.08 o 
   3   2   4     7678.99     7961.79     68.75 o 
   4   2   4     1307.47     1369.79     18.45 o 
   5   2   4        6.39       10.52      5.25 o 
   6   2   4        0.49        8.14      4.64 o 
   7   2   4       77.83       84.93      6.15 o 
   8   2   4       43.68       40.95      6.51 o 
   9   2   4       10.64       19.05      8.55 o 
  10   2   4        0.12        6.99     12.26 o 
  11   2   4       13.15       36.00     31.93 o 
 -15   3   4       14.23        1.49     35.37 o 
 -14   3   4        1.42       23.15     30.58 o 
 -13   3   4        1.34       15.82     27.27 o 
 -12   3   4       21.29       14.57     20.28 o 
 -11   3   4        2.01        5.06     12.86 o 
 -10   3   4       39.13       38.96     12.18 o 
  -9   3   4       30.25       22.62     12.42 o 
  -8   3   4        0.95       23.10      7.21 o 
  -7   3   4      290.45      210.63      8.17 o 
  -6   3   4     1372.28     1346.77     10.09 o 
  -5   3   4        0.00        7.85      4.35 o 
  -4   3   4      635.24      683.48     10.26 o 
  -3   3   4      549.98      546.58      9.06 o 
  -2   3   4      297.24      256.57      5.93 o 
  -1   3   4     2674.96     2820.99     13.05 o 
   0   3   4      398.43      383.75      6.25 o 
   1   3   4       65.69       70.20      7.33 o 
   2   3   4      101.73      107.67      5.84 o 
   3   3   4     6921.53     7406.36     49.52 o 
   4   3   4      226.83      193.01      7.36 o 
   5   3   4        7.03       14.07      5.68 o 
   6   3   4      539.41      513.78      7.87 o 
   7   3   4       44.90       50.01      7.98 o 
   8   3   4        1.33       16.53      9.20 o 
   9   3   4       26.78       24.53     10.33 o 
  10   3   4       17.96       19.44     11.90 o 
  11   3   4       64.65       48.69     17.15 o 
 -15   4   4       59.40       95.59     39.70 o 
 -14   4   4        5.72       25.43     29.22 o 
 -13   4   4       67.53      113.66     37.37 o 
 -12   4   4       41.44       38.64     20.27 o 
 -11   4   4        4.34       15.31     12.29 o 
 -10   4   4       59.55       61.95     12.21 o 
  -9   4   4        3.09        4.68      9.52 o 
  -8   4   4     4442.53     4473.07     23.14 o 
  -7   4   4      411.15      390.64     10.95 o 
  -6   4   4      162.34      157.05      6.48 o 
  -5   4   4       41.59       40.23      6.26 o 
  -4   4   4       39.17       39.56      8.83 o 
  -3   4   4      484.55      504.66      9.00 o 
  -2   4   4     2402.46     2382.92     23.23 o 
  -1   4   4     2273.72     2327.22      9.46 o 
   0   4   4      639.12      602.89     17.79 o 
   1   4   4       50.21       70.43      6.85 o 
   2   4   4       38.32       30.93      7.14 o 
   3   4   4       52.69       56.51      6.75 o 
   4   4   4      142.70      161.19      8.69 o 
   5   4   4      307.78      304.72      8.46 o 
   6   4   4       86.81      100.14      7.73 o 
   7   4   4        8.19       14.12      6.94 o 
   8   4   4      419.21      314.88     11.79 o 
   9   4   4       49.05       34.08     11.13 o 
  10   4   4       20.64       16.60     12.92 o 
  11   4   4        5.28       15.68     19.84 o 
 -15   5   4       22.12       43.87     35.16 o 
 -14   5   4        2.31        8.00     33.50 o 
 -13   5   4       14.02       21.72     29.05 o 
 -12   5   4      181.37      182.31     22.92 o 
 -11   5   4        9.14       30.19     16.42 o 
 -10   5   4        4.48        7.50     13.43 o 
  -9   5   4       37.22       38.23     13.13 o 
  -8   5   4       18.68       75.11     20.07 o 
  -7   5   4      364.99      385.75      9.53 o 
  -6   5   4       54.25       54.73      7.89 o 
  -5   5   4       56.04       57.20      6.67 o 
  -4   5   4        2.30       21.17      8.14 o 
  -3   5   4        4.97       10.66      7.43 o 
  -2   5   4     7217.21     7483.61     33.30 o 
  -1   5   4     1582.38     1746.11     24.07 o 
   0   5   4      496.50      482.17      7.37 o 
   1   5   4    23573.99    24161.15    154.94 o 
   2   5   4      316.46      331.07      9.61 o 
   3   5   4     4151.73     4367.81     59.04 o 
   4   5   4     4458.23     4888.84     47.77 o 
   5   5   4      335.64      330.89     10.68 o 
   6   5   4      364.20      369.49     13.65 o 
   7   5   4        0.89        6.07      8.34 o 
   8   5   4      123.58       87.60     11.86 o 
   9   5   4       71.33       80.95     13.26 o 
  10   5   4        0.13       10.17     13.16 o 
  11   5   4       29.92       -2.55     21.58 o 
 -15   6   4        9.74       39.81     30.61 o 
 -14   6   4       13.77       27.82     25.40 o 
 -13   6   4      108.80      124.52     38.21 o 
 -12   6   4       25.88       22.27     25.96 o 
 -11   6   4        5.52       17.36     16.48 o 
 -10   6   4       35.88        8.64     15.41 o 
  -9   6   4       40.33       38.91     12.41 o 
  -8   6   4     6911.57     7064.67     32.71 o 
  -7   6   4       48.90       67.77      9.25 o 
  -6   6   4      452.40      461.47      9.61 o 
  -5   6   4      948.75      995.56     12.67 o 
  -4   6   4      216.96      228.16     10.35 o 
  -3   6   4     9893.32    10592.83    116.29 o 
  -2   6   4     1799.70     1752.24     15.29 o 
  -1   6   4      293.27      277.29      4.93 o 
   0   6   4     2163.18     2133.75     29.20 o 
   1   6   4        2.20       10.65      4.64 o 
   2   6   4     6294.67     6693.59     55.57 o 
   3   6   4      399.85      408.19      9.89 o 
   4   6   4      558.64      613.55     13.92 o 
   5   6   4      964.51     1184.43     13.91 o 
   6   6   4       70.52       69.02      8.37 o 
   7   6   4       18.15       13.61      8.50 o 
   8   6   4      240.93      208.87     13.95 o 
   9   6   4       10.61       13.90     11.87 o 
  10   6   4       35.16       29.21     17.61 o 
  11   6   4        9.78       34.14     29.87 o 
 -15   7   4       16.30       24.44     35.19 o 
 -14   7   4       29.39       27.75     32.87 o 
 -13   7   4        0.00      -10.47     24.72 o 
 -12   7   4      234.34      260.85     39.66 o 
 -11   7   4        0.14        1.07     17.84 o 
 -10   7   4       44.46       47.86     15.81 o 
  -9   7   4      131.29       92.69     13.28 o 
  -8   7   4      164.05      186.06     12.65 o 
  -7   7   4     2508.38     2453.27     22.23 o 
  -6   7   4      101.77      101.22      8.67 o 
  -5   7   4       12.51       12.98      6.17 o 
  -4   7   4      411.46      395.84      9.40 o 
  -3   7   4       14.78       16.94      7.36 o 
  -2   7   4      652.20      743.24      7.45 o 
  -1   7   4      355.93      300.25      6.06 o 
   0   7   4      227.62      260.40      7.59 o 
   1   7   4      419.92      420.65      7.45 o 
   2   7   4      582.95      580.30     16.41 o 
   3   7   4      138.58      161.96      9.76 o 
   4   7   4      257.85      274.69      9.77 o 
   5   7   4       61.09       63.54      7.27 o 
   6   7   4       22.73       29.59      7.97 o 
   7   7   4       13.47        9.52      9.91 o 
   8   7   4        0.19        4.93      8.95 o 
   9   7   4      356.26      315.99     18.15 o 
  10   7   4        0.11       17.09     18.18 o 
  11   7   4      233.76      207.09     24.65 o 
 -14   8   4       22.32       39.32     38.00 o 
 -13   8   4        9.02       -0.16     19.38 o 
 -12   8   4       15.79       22.37     27.41 o 
 -11   8   4      118.35      120.33     22.93 o 
 -10   8   4      102.63       89.81     17.07 o 
  -9   8   4        1.55       11.24     11.50 o 
  -8   8   4       93.81       87.28     10.70 o 
  -7   8   4      514.96      512.20     14.49 o 
  -6   8   4       15.97       23.89      7.62 o 
  -5   8   4      112.53       81.80      7.95 o 
  -4   8   4        2.51        9.47      5.53 o 
  -3   8   4     1143.97     1095.69     13.59 o 
  -2   8   4      567.58      616.67      8.07 o 
  -1   8   4      237.38      252.16      8.93 o 
   0   8   4    14397.98    15656.58    146.65 o 
   1   8   4      253.21      246.05     13.30 o 
   2   8   4      125.08      140.72      6.91 o 
   3   8   4      698.06      732.79     10.19 o 
   4   8   4        5.39       18.36      7.44 o 
   5   8   4       22.44       32.31      7.69 o 
   6   8   4       45.88       41.36     10.75 o 
   7   8   4        8.30        3.80     10.20 o 
   8   8   4       44.35       29.21     14.67 o 
   9   8   4        1.80       14.21     12.36 o 
  10   8   4      151.08      113.39     21.38 o 
  11   8   4       19.53        4.91     24.05 o 
 -14   9   4        2.88        9.90     33.05 o 
 -13   9   4        0.28        6.83     31.55 o 
 -12   9   4        2.36       28.24     26.46 o 
 -11   9   4      101.78      112.04     23.26 o 
 -10   9   4      219.31      196.04     20.91 o 
  -9   9   4      444.60      438.93     18.84 o 
  -8   9   4        0.57       16.16     10.70 o 
  -7   9   4     6547.34     6647.53     56.57 o 
  -6   9   4      322.18      283.64      9.86 o 
  -5   9   4       59.96       60.48      7.83 o 
  -4   9   4      281.79      277.75      8.93 o 
  -3   9   4        1.74       11.48      6.41 o 
  -2   9   4     1437.79     1500.32     12.61 o 
  -1   9   4    13722.74    14565.06    113.04 o 
   0   9   4       69.83       68.22     10.17 o 
   1   9   4     2714.26     2819.78     20.74 o 
   2   9   4      104.01      101.83      8.29 o 
   3   9   4      404.04      473.93     10.01 o 
   4   9   4      816.73      938.01     22.86 o 
   5   9   4       90.60       93.60      9.61 o 
   6   9   4      268.85      282.91     15.89 o 
   7   9   4       68.68       55.04      9.73 o 
   8   9   4        1.73        3.55     11.23 o 
   9   9   4       25.74       15.09     12.33 o 
  10   9   4        0.00       13.63     19.51 o 
  11   9   4        5.63        2.92     28.27 o 
 -14  10   4        0.57      -17.35     33.30 o 
 -13  10   4        8.03       22.38     33.56 o 
 -12  10   4       93.03       78.41     26.88 o 
 -11  10   4       23.58        9.86     22.55 o 
 -10  10   4      227.97      230.22     20.55 o 
  -9  10   4       34.71       33.33     15.09 o 
  -8  10   4      170.82      139.42     15.10 o 
  -7  10   4      527.28      563.09     19.99 o 
  -6  10   4      532.76      508.15     11.32 o 
  -5  10   4       29.87       36.17      7.48 o 
  -4  10   4      811.15      863.69     10.11 o 
  -3  10   4      226.91      231.76      9.93 o 
  -2  10   4       40.94       42.34      6.47 o 
  -1  10   4      954.58      956.26     16.59 o 
   0  10   4      135.96      132.45     10.52 o 
   1  10   4        4.75       19.57      8.22 o 
   2  10   4      749.83      812.58     23.40 o 
   3  10   4      517.59      508.27     16.44 o 
   4  10   4        0.07       10.33      7.71 o 
   5  10   4       22.07       19.43      8.57 o 
   6  10   4       69.92       60.47     11.32 o 
   7  10   4      181.19      179.70     13.54 o 
   8  10   4        0.66        9.48     11.40 o 
   9  10   4       12.97       13.51     12.99 o 
  10  10   4        7.42        2.94     21.49 o 
  11  10   4        4.34      -10.95     27.91 o 
 -14  11   4        3.69      -11.74     29.09 o 
 -13  11   4        2.38        3.43     34.87 o 
 -12  11   4        7.39       14.57     27.94 o 
 -11  11   4        1.04       -5.34     21.89 o 
 -10  11   4        0.82        9.08     16.59 o 
  -9  11   4      180.32      152.50     18.17 o 
  -8  11   4      191.55      180.70     17.82 o 
  -7  11   4      440.12      380.35     14.04 o 
  -6  11   4      186.21      183.33      9.84 o 
  -5  11   4        3.31        8.00      7.18 o 
  -4  11   4      910.13      921.63     19.17 o 
  -3  11   4      409.21      444.02      9.91 o 
  -2  11   4        0.59        9.49      7.08 o 
  -1  11   4     5421.15     5850.74     55.44 o 
   0  11   4      616.50      643.76     15.13 o 
   1  11   4     4216.03     4419.80     42.05 o 
   2  11   4        0.05        3.97      5.96 o 
   3  11   4      279.55      283.04      9.97 o 
   4  11   4      733.30      783.96     13.23 o 
   5  11   4       13.10       20.13      9.17 o 
   6  11   4      186.47      141.90     13.47 o 
   7  11   4       23.74       24.16     11.94 o 
   8  11   4      229.95      214.67     15.78 o 
   9  11   4       63.40       66.95     26.89 o 
  10  11   4        0.23        6.54     19.34 o 
  11  11   4       30.36       17.55     29.83 o 
 -14  12   4       22.94       48.14     38.28 o 
 -13  12   4        9.53        3.27     25.89 o 
 -12  12   4        2.03       19.88     29.26 o 
 -11  12   4      100.24      121.09     29.38 o 
 -10  12   4      343.90      381.14     25.19 o 
  -9  12   4        1.19        1.61     15.16 o 
  -8  12   4      109.72       98.54     16.64 o 
  -7  12   4       19.57       21.10     12.54 o 
  -6  12   4       13.63       14.86      8.63 o 
  -5  12   4        2.79        4.81      7.63 o 
  -4  12   4       25.24       31.54      8.06 o 
  -3  12   4      778.71      772.93     11.49 o 
  -2  12   4        3.68       12.06      6.68 o 
  -1  12   4     2613.49     2709.42     19.71 o 
   0  12   4    10604.90    11006.60     68.61 o 
   1  12   4      164.95      174.08      6.88 o 
   2  12   4        5.15        3.09      8.45 o 
   3  12   4      310.48      294.72     11.64 o 
   4  12   4      135.06      133.42     10.68 o 
   5  12   4       62.21       72.81     10.28 o 
   6  12   4        7.46       14.44      9.97 o 
   7  12   4       24.11       22.48     11.69 o 
   8  12   4       10.33       17.73     11.61 o 
   9  12   4       43.48       52.18     18.69 o 
  10  12   4       27.46        6.11     25.93 o 
  11  12   4        0.03       15.85     29.77 o 
 -13  13   4       12.15       14.79     34.89 o 
 -12  13   4       28.14       21.40     30.36 o 
 -11  13   4      184.36      179.96     32.91 o 
 -10  13   4        0.45        2.57     18.40 o 
  -9  13   4       63.87       53.13     17.53 o 
  -8  13   4      172.72      166.64     18.72 o 
  -7  13   4      198.95      173.07     16.73 o 
  -6  13   4       48.03       42.92     11.55 o 
  -5  13   4      151.46      144.58     11.23 o 
  -4  13   4      174.77      157.21     10.00 o 
  -3  13   4      175.23      168.34      8.76 o 
  -2  13   4       88.86       62.17      7.59 o 
  -1  13   4      844.47      791.19     17.03 o 
   0  13   4      570.17      599.32     11.29 o 
   1  13   4      992.34     1055.19     14.81 o 
   2  13   4      118.39      118.78      8.35 o 
   3  13   4       54.20       58.14      9.61 o 
   4  13   4       56.12       61.75     10.40 o 
   5  13   4      235.39      212.49     12.88 o 
   6  13   4      295.58      292.84     15.32 o 
   7  13   4        3.29       11.87     11.87 o 
   8  13   4       19.46       23.82     14.38 o 
   9  13   4       59.42       61.49     20.40 o 
  10  13   4        8.51       31.61     27.48 o 
  11  13   4       21.37       58.76     35.59 o 
 -13  14   4       10.27       21.23     28.73 o 
 -12  14   4        3.85        5.72     30.32 o 
 -11  14   4       10.13       -0.60     21.40 o 
 -10  14   4      118.81      115.66     38.75 o 
  -9  14   4        2.23        8.73     16.69 o 
  -8  14   4      218.75      194.56     20.39 o 
  -7  14   4       61.97       49.01     27.53 o 
  -6  14   4       35.46       24.56     14.63 o 
  -5  14   4      269.99      245.03     15.23 o 
  -4  14   4        5.04        6.20      8.49 o 
  -3  14   4      169.72      158.38      9.59 o 
  -2  14   4      261.19      236.74     12.57 o 
  -1  14   4      381.07      373.18     12.12 o 
   0  14   4      103.54      116.63      9.32 o 
   1  14   4       22.85       33.66      7.65 o 
   2  14   4        2.88        5.59      7.23 o 
   3  14   4      202.15      181.89     11.32 o 
   4  14   4       75.95       66.94      9.91 o 
   5  14   4      106.37       81.26     15.61 o 
   6  14   4       73.17       99.04     15.92 o 
   7  14   4       85.57       58.65     13.58 o 
   8  14   4      106.27       79.29     16.42 o 
   9  14   4       38.24       47.49     24.42 o 
  10  14   4        0.12       11.16     29.11 o 
  11  14   4        4.40       -7.68     29.48 o 
 -13  15   4       16.58       32.84     35.56 o 
 -12  15   4        3.28       -1.72     31.44 o 
 -11  15   4       39.42       33.29     24.57 o 
 -10  15   4        0.03       20.59     27.21 o 
  -9  15   4        0.36       17.06     18.77 o 
  -8  15   4       10.34       38.46     28.00 o 
  -7  15   4      578.07      540.29     22.44 o 
  -6  15   4      316.35      325.74     22.00 o 
  -5  15   4       48.22       38.74     16.99 o 
  -4  15   4        5.78        9.39     10.91 o 
  -3  15   4      230.60      214.51     10.36 o 
  -2  15   4     1598.14     1533.65     18.39 o 
  -1  15   4     8397.61     9107.54     86.51 o 
   0  15   4      701.50      689.65     14.09 o 
   1  15   4        0.03        0.38     10.06 o 
   2  15   4        3.23        1.21      8.08 o 
   3  15   4      134.44      139.04     10.62 o 
   4  15   4       45.69       41.44     10.50 o 
   5  15   4       34.14       25.77     11.34 o 
   6  15   4      207.90      186.64     15.51 o 
   7  15   4       56.12       59.24     14.43 o 
   8  15   4        6.60       14.33     14.22 o 
   9  15   4       34.65       56.54     27.38 o 
  10  15   4        0.20       -4.62     30.37 o 
  11  15   4       30.28       36.60     31.97 o 
 -13  16   4       12.48       15.48     32.93 o 
 -12  16   4        3.84        7.17     27.32 o 
 -11  16   4       34.28       50.31     30.07 o 
 -10  16   4        6.08       17.97     27.05 o 
  -9  16   4       92.43       91.74     22.59 o 
  -8  16   4      213.88      249.02     23.19 o 
  -7  16   4        0.63       21.24     16.71 o 
  -6  16   4      102.88      110.32     21.27 o 
  -5  16   4        1.07        6.04     12.93 o 
  -4  16   4       31.07       37.93     13.97 o 
  -3  16   4      215.66      200.48     14.35 o 
  -2  16   4      421.35      356.89     15.56 o 
  -1  16   4      379.41      380.03     23.13 o 
   0  16   4      366.95      407.83     14.91 o 
   1  16   4       93.63       81.43     10.88 o 
   2  16   4       58.76       70.38     12.74 o 
   3  16   4       44.15       34.40     11.82 o 
   4  16   4       26.36       28.67     12.05 o 
   5  16   4      165.28      160.24     19.00 o 
   6  16   4      171.70      167.16     15.74 o 
   7  16   4       15.82       28.93     21.19 o 
   8  16   4       66.66       63.56     21.04 o 
   9  16   4      159.06      190.88     38.39 o 
  10  16   4       25.90       18.75     29.98 o 
  11  16   4        6.53       14.76     31.70 o 
 -12  17   4       19.98       41.79     37.64 o 
 -11  17   4       13.58       21.43     32.20 o 
 -10  17   4       16.80       13.73     28.93 o 
  -9  17   4        6.34       -4.18     26.71 o 
  -8  17   4        4.18        2.28     20.03 o 
  -7  17   4       21.36       15.62     27.28 o 
  -6  17   4       81.89       72.74     17.01 o 
  -5  17   4       13.00       13.95     14.25 o 
  -4  17   4       82.84       64.88     14.51 o 
  -3  17   4       81.33       47.13     13.02 o 
  -2  17   4     1413.25     1500.69     26.21 o 
  -1  17   4     1895.92     1948.62     25.74 o 
   0  17   4        9.95       19.56      9.97 o 
   1  17   4      473.49      474.87     14.39 o 
   2  17   4      172.75      136.59     16.70 o 
   3  17   4       29.93       28.55     11.40 o 
   4  17   4       11.16        4.99      8.39 o 
   5  17   4     1070.87     1206.27     33.01 o 
   6  17   4       47.12       57.69     15.24 o 
   7  17   4       26.86       40.15     15.17 o 
   8  17   4       59.33       64.23     26.64 o 
   9  17   4       27.11       50.38     29.18 o 
  10  17   4       18.30        9.63     32.17 o 
  11  17   4        1.12       37.17     37.66 o 
 -12  18   4       24.16       36.62     37.29 o 
 -11  18   4        1.42       -7.41     29.58 o 
 -10  18   4       18.15        5.71     30.77 o 
  -9  18   4        0.02       19.83     26.91 o 
  -8  18   4        0.23       -1.91     17.16 o 
  -7  18   4       10.49       14.61     20.54 o 
  -6  18   4        9.88       12.65     15.02 o 
  -5  18   4        8.28       16.76     21.15 o 
  -4  18   4        0.66        4.84     14.22 o 
  -3  18   4        0.00        3.95     15.81 o 
  -2  18   4      451.28      362.72     19.72 o 
  -1  18   4       17.35       21.99      9.63 o 
   0  18   4      434.09      397.02     13.79 o 
   1  18   4      115.14      100.73     12.85 o 
   2  18   4       40.97       26.54     13.44 o 
   3  18   4        2.24       24.00     24.26 o 
   4  18   4        0.34       -4.00     11.72 o 
   5  18   4      123.45      126.03     16.05 o 
   6  18   4      150.20      207.96     22.18 o 
   7  18   4       32.08       31.70     15.59 o 
   8  18   4       10.64       37.68     33.30 o 
   9  18   4        0.05       30.30     31.65 o 
  10  18   4       46.43       65.51     37.86 o 
  11  18   4       31.69       24.81     31.85 o 
 -12  19   4        2.53        1.64     34.13 o 
 -11  19   4       17.27       22.13     33.37 o 
 -10  19   4        0.14       24.39     30.10 o 
  -9  19   4       38.60       29.51     27.77 o 
  -8  19   4       42.57       43.12     28.20 o 
  -7  19   4        9.29       14.68     17.03 o 
  -6  19   4        0.07       12.98     30.53 o 
  -5  19   4       50.85       38.23     16.86 o 
  -4  19   4       71.51       64.51     19.38 o 
  -3  19   4      201.57      194.74     22.12 o 
  -2  19   4     1100.06      921.71     26.45 o 
  -1  19   4      530.31      500.70     18.85 o 
   0  19   4       17.67       20.39     11.96 o 
   1  19   4       86.76       81.01     12.63 o 
   2  19   4       74.02       66.39     28.34 o 
   3  19   4       31.57       33.14     18.32 o 
   4  19   4       16.83       34.43     18.15 o 
   5  19   4       26.64       51.41     15.48 o 
   6  19   4      836.97      870.24     25.97 o 
   7  19   4      143.93      136.27     27.79 o 
   8  19   4       92.39      109.79     32.93 o 
   9  19   4       93.93      125.66     36.81 o 
  10  19   4       49.26       48.39     39.92 o 
 -11  20   4        2.15       36.28     36.03 o 
 -10  20   4        3.64       27.12     32.31 o 
  -9  20   4       60.42       37.50     29.60 o 
  -8  20   4       24.56       15.76     28.64 o 
  -7  20   4        2.39       16.53     22.46 o 
  -6  20   4       21.55       24.66     22.11 o 
  -5  20   4       33.56       17.88     19.71 o 
  -4  20   4        9.79       -3.00     28.84 o 
  -3  20   4       43.89       18.91     14.38 o 
  -2  20   4        4.92       16.96     17.67 o 
  -1  20   4        0.03       29.24     16.32 o 
   0  20   4       60.22       57.15     17.68 o 
   1  20   4       30.77       30.96     12.35 o 
   2  20   4       33.66       41.27     13.50 o 
   3  20   4       21.76       11.70     19.12 o 
   4  20   4        6.31       14.56     19.70 o 
   5  20   4      520.07      531.30     22.20 o 
   6  20   4       96.35      143.35     49.16 o 
   7  20   4       39.70       42.31     17.41 o 
   8  20   4        2.02       14.98     31.23 o 
   9  20   4        3.64       37.73     38.29 o 
  10  20   4       27.01       26.82     34.57 o 
 -11  21   4        4.36       44.08     36.74 o 
 -10  21   4        8.08       20.27     35.48 o 
  -9  21   4        7.90       38.61     33.40 o 
  -8  21   4        5.01       19.69     28.64 o 
  -7  21   4       34.21       24.82     28.02 o 
  -6  21   4       79.19       66.64     22.83 o 
  -5  21   4       49.34       47.30     24.02 o 
  -4  21   4       13.21       13.45     27.84 o 
  -3  21   4        9.49       20.68     16.90 o 
  -2  21   4      386.17      331.23     23.45 o 
  -1  21   4      275.87      225.00     17.06 o 
   0  21   4        2.54       17.81     13.16 o 
   1  21   4       14.96        4.15     19.75 o 
   2  21   4        0.18        0.29     13.50 o 
   3  21   4       29.99       33.01     18.32 o 
   4  21   4       30.64       18.47     20.42 o 
   5  21   4      271.01      286.32     42.37 o 
   6  21   4      175.11      228.92     25.09 o 
   7  21   4       22.45       21.61     30.24 o 
   8  21   4        4.36       24.81     33.91 o 
   9  21   4       57.24       93.39     40.25 o 
  10  21   4        1.58       43.86     33.95 o 
 -10  22   4       21.01       43.78     38.69 o 
  -9  22   4       13.71       35.03     33.45 o 
  -8  22   4       15.12       16.88     30.86 o 
  -7  22   4        0.48        5.47     29.29 o 
  -6  22   4       62.67       67.47     32.97 o 
  -5  22   4      141.13      173.43     31.10 o 
  -4  22   4        0.46       16.84     20.89 o 
  -3  22   4        0.13       18.86     20.11 o 
  -2  22   4        2.61        9.56     12.96 o 
  -1  22   4      187.11      156.84     20.89 o 
   0  22   4       46.29       55.81     18.34 o 
   1  22   4       17.03       11.86     15.80 o 
   2  22   4       27.57       22.48     18.12 o 
   3  22   4       15.44       -4.54     13.99 o 
   4  22   4       24.25       31.18     21.42 o 
   5  22   4        3.14        9.47     25.37 o 
   6  22   4      178.96      192.38     35.18 o 
   7  22   4        5.96       41.39     32.23 o 
   8  22   4       38.36       49.15     36.74 o 
   9  22   4        0.01        9.49     27.79 o 
 -10  23   4       10.65        8.07     35.70 o 
  -9  23   4       87.34      112.18     46.54 o 
  -8  23   4        1.75      -13.58     32.09 o 
  -7  23   4       14.36       22.38     28.14 o 
  -6  23   4       12.77       10.97     28.40 o 
  -5  23   4       73.60       61.78     27.75 o 
  -4  23   4      214.31      309.91     38.61 o 
  -3  23   4       13.48       14.47     21.28 o 
  -2  23   4        0.76       16.51     15.67 o 
  -1  23   4      133.58      114.49     18.00 o 
   0  23   4       10.27       26.36     17.48 o 
   1  23   4      174.14      203.29     21.03 o 
   2  23   4      155.99      143.09     21.75 o 
   3  23   4        7.99        3.42     17.74 o 
   4  23   4       43.70       53.49     29.70 o 
   5  23   4       69.47       66.82     30.47 o 
   6  23   4      294.88      382.10     39.60 o 
   8  23   4        7.13       25.38     36.86 o 
   9  23   4        2.94       19.67     39.95 o 
  -9  24   4       23.46       12.33     35.62 o 
  -8  24   4        8.25       33.38     32.89 o 
  -7  24   4        2.35       14.32     32.12 o 
  -6  24   4        0.01        2.11     31.25 o 
  -5  24   4        8.03       24.67     29.48 o 
  -4  24   4        2.78        8.17     26.72 o 
  -3  24   4       77.98       96.27     28.59 o 
  -2  24   4        4.20       17.41     17.36 o 
  -1  24   4        3.11        7.34     15.88 o 
   0  24   4       95.65      108.93     21.44 o 
   1  24   4        0.30        2.32     18.76 o 
   2  24   4        0.55        2.09     15.52 o 
   3  24   4        5.35       -2.96     19.53 o 
   4  24   4      115.42      136.61     56.57 o 
   5  24   4        0.48       19.78     29.62 o 
   6  24   4      355.84      418.23     43.64 o 
  -8  25   4        5.67       23.77     39.42 o 
  -7  25   4        4.49       31.61     35.47 o 
  -6  25   4        4.06       10.32     31.93 o 
  -5  25   4      107.04      111.73     42.04 o 
  -4  25   4      193.70      228.89     38.03 o 
  -3  25   4        0.00       25.07     20.24 o 
  -2  25   4        0.17       16.26     17.34 o 
  -1  25   4       41.46       30.79     20.10 o 
   0  25   4        7.58        0.79     19.89 o 
   1  25   4       38.73       28.32     19.68 o 
   2  25   4        1.00       -6.65     19.01 o 
   3  25   4       27.53        7.24     20.41 o 
   4  25   4       30.39       39.95     21.40 o 
   5  25   4       29.65       26.52     24.22 o 
  -7  26   4       41.19       10.97     37.11 o 
  -6  26   4       18.65       42.21     37.98 o 
  -5  26   4       84.42      112.03     37.68 o 
  -4  26   4       12.25       32.46     21.76 o 
  -3  26   4      140.75      172.87     28.36 o 
  -2  26   4        0.44       10.57     21.14 o 
  -1  26   4        1.12        7.73     22.03 o 
   0  26   4       59.61       50.63     18.34 o 
   1  26   4        4.29       -5.23     20.29 o 
   2  26   4        3.24        1.92     17.02 o 
   3  26   4        0.04        9.37     20.84 o 
   4  26   4        4.72       14.37     21.86 o 
   5  26   4       53.20       66.72     23.07 o 
  -6  27   4        9.29       31.56     38.24 o 
  -5  27   4       11.54       18.56     24.72 o 
  -4  27   4        0.00       14.90     23.50 o 
  -3  27   4        3.99       33.71     23.52 o 
  -2  27   4      175.23      179.02     29.97 o 
  -1  27   4        9.00       11.53     22.06 o 
   0  27   4        1.11       -0.60     17.60 o 
   1  27   4        8.03       17.93     22.12 o 
   2  27   4        0.01        3.17     23.17 o 
   3  27   4        0.03       -9.99     22.51 o 
   4  27   4        0.00       -4.04     21.85 o 
   5  27   4        7.15       25.10     24.35 o 
  -5  28   4        2.34       18.83     25.85 o 
  -4  28   4        2.97       30.38     24.55 o 
  -3  28   4       26.56       53.15     24.34 o 
  -2  28   4       88.55      107.96     24.74 o 
  -1  28   4        2.93       24.10     23.19 o 
   0  28   4        0.83        9.33     24.88 o 
   1  28   4        1.30       -5.61     22.65 o 
   2  28   4        1.04        2.32     20.92 o 
   3  28   4        0.40        9.26     24.14 o 
   4  28   4       32.75       18.39     25.26 o 
  -4  29   4        0.13        9.15     27.68 o 
  -3  29   4       10.71       23.96     24.42 o 
  -2  29   4       24.70       36.33     25.75 o 
  -1  29   4        1.96       -7.57     25.05 o 
   0  29   4        3.60        3.14     24.05 o 
   1  29   4       12.18        1.35     22.78 o 
   2  29   4        2.99        2.27     21.62 o 
   3  29   4        1.61       12.28     23.81 o 
 -15   1   5       22.28        6.95     33.61 o 
 -14   1   5       30.68        6.99     21.06 o 
 -13   1   5        0.02        8.34     19.98 o 
 -12   1   5      439.87      423.15     21.55 o 
 -11   1   5       15.48       14.87     12.71 o 
 -10   1   5       18.75        7.56     10.82 o 
  -9   1   5       84.01       80.50      9.31 o 
  -8   1   5        4.69       18.26      6.19 o 
  -7   1   5      309.40      250.19     11.38 o 
  -6   1   5      362.09      386.23     11.69 o 
  -5   1   5     2365.58     2438.16     35.59 o 
  -4   1   5     4114.85     4470.93     22.47 o 
  -3   1   5      134.53      121.14      5.81 o 
  -2   1   5      179.49      175.76      6.16 o 
  -1   1   5      108.09      102.44      5.36 o 
   0   1   5      851.73      828.33      8.44 o 
   1   1   5      171.81      247.91      9.24 o 
   2   1   5      568.04      588.01      7.08 o 
   3   1   5    11811.79    12857.38     92.05 o 
   4   1   5     1731.99     1978.18     12.74 o 
   5   1   5      320.44      299.42      7.40 o 
   6   1   5      108.90      114.89      5.54 o 
   7   1   5       69.17       67.47      5.88 o 
   8   1   5      202.15      156.58      7.54 o 
   9   1   5       63.02       39.46      8.60 o 
  10   1   5        0.18       -2.75     19.17 o 
 -15   2   5        0.01       -1.92     33.23 o 
 -14   2   5       16.51        6.53     30.54 o 
 -13   2   5       13.94        1.50     19.12 o 
 -12   2   5       49.90       45.08     17.33 o 
 -11   2   5        6.04        8.58     13.58 o 
 -10   2   5       47.95       34.35     11.87 o 
  -9   2   5       13.18       10.91      7.94 o 
  -8   2   5     1705.86     1628.29     32.19 o 
  -7   2   5      764.70      697.57     10.43 o 
  -6   2   5       44.18       60.94      5.93 o 
  -5   2   5      743.43      957.22     13.41 o 
  -4   2   5       90.97       94.23      9.48 o 
  -3   2   5    10841.38    11448.30     83.57 o 
  -2   2   5      211.25      200.87      5.12 o 
  -1   2   5       13.46       15.01      4.01 o 
   0   2   5     7656.29     7672.74     25.42 o 
   1   2   5      234.81      224.93      7.11 o 
   2   2   5    16408.76    18009.50     46.36 o 
   3   2   5     2424.80     2582.17     16.43 o 
   4   2   5     2039.65     2159.54     27.50 o 
   5   2   5      154.97      166.18      6.88 o 
   6   2   5        1.67        8.33      4.13 o 
   7   2   5      310.26      288.35      7.37 o 
   8   2   5      862.72      735.72     11.17 o 
   9   2   5       24.84       15.82     11.94 o 
  10   2   5        3.13       14.71     13.94 o 
  11   2   5       20.15        8.45     23.12 o 
 -15   3   5       21.47       17.80     34.05 o 
 -14   3   5       60.54       27.13     29.50 o 
 -13   3   5       11.25       22.65     28.87 o 
 -12   3   5     1236.34     1409.49     29.99 o 
 -11   3   5       27.53       -4.09     19.29 o 
 -10   3   5      104.68       74.75     11.09 o 
  -9   3   5      163.14      139.80     10.17 o 
  -8   3   5       45.04       34.99      8.36 o 
  -7   3   5    10169.27     9930.91     38.76 o 
  -6   3   5       10.01       12.36      5.87 o 
  -5   3   5      833.13      772.41     11.62 o 
  -4   3   5       34.04       49.91     11.12 o 
  -3   3   5        3.99        8.08      4.21 o 
  -2   3   5      373.82      350.03      5.84 o 
  -1   3   5       20.40       14.68      3.68 o 
   0   3   5      652.12      622.99     10.20 o 
   1   3   5     6137.73     6072.05     37.52 o 
   2   3   5      717.56      759.08     11.16 o 
   3   3   5      182.62      172.84      6.72 o 
   4   3   5     3404.46     3578.61     40.35 o 
   5   3   5      308.74      297.12      8.38 o 
   6   3   5       43.14       64.32      7.43 o 
   7   3   5        1.24        5.69      7.31 o 
   8   3   5      601.37      566.17     21.66 o 
   9   3   5       64.72       47.57     13.82 o 
  10   3   5        1.30        3.72     16.71 o 
  11   3   5       34.48       26.43     23.68 o 
 -15   4   5       24.77       22.17     34.50 o 
 -14   4   5        0.51       18.10     31.97 o 
 -13   4   5       76.01       79.90     31.97 o 
 -12   4   5       92.87      102.76     20.42 o 
 -11   4   5       62.65       82.73     15.82 o 
 -10   4   5      401.86      371.49     17.95 o 
  -9   4   5       15.98        8.26      9.00 o 
  -8   4   5      596.07      530.83     13.10 o 
  -7   4   5      641.82      627.29     13.91 o 
  -6   4   5      432.55      397.79      8.20 o 
  -5   4   5     3223.36     3335.15     19.22 o 
  -4   4   5      898.83      936.28     11.62 o 
  -3   4   5      794.79      710.31     16.02 o 
  -2   4   5      919.17      897.60      7.04 o 
  -1   4   5     2259.70     2211.47     16.31 o 
   0   4   5      942.29      888.33      9.90 o 
   1   4   5      425.98      450.29     13.89 o 
   2   4   5     1260.58     1175.16     16.87 o 
   3   4   5        6.63       16.71      5.75 o 
   4   4   5      100.83      129.29      7.39 o 
   5   4   5      981.07     1117.32     19.25 o 
   6   4   5        0.28        4.10      6.48 o 
   7   4   5       81.72       73.08      8.44 o 
   8   4   5      981.50      861.47     16.77 o 
   9   4   5       31.13       33.53     13.91 o 
  10   4   5        0.03       18.80     25.47 o 
  11   4   5       19.09       31.92     18.31 o 
 -15   5   5        0.00        7.72     35.72 o 
 -14   5   5        0.01       -4.24     26.35 o 
 -13   5   5       27.93       36.48     29.86 o 
 -12   5   5      268.74      280.89     23.66 o 
 -11   5   5        4.88       17.22     15.87 o 
 -10   5   5       21.11       36.73     17.95 o 
  -9   5   5      370.06      342.97     12.73 o 
  -8   5   5      266.68      263.36      9.97 o 
  -7   5   5     1353.26     1304.78     15.79 o 
  -6   5   5      875.90      851.64     12.91 o 
  -5   5   5        0.75        6.28      5.56 o 
  -4   5   5    10474.69    11183.76     55.76 o 
  -3   5   5        5.34       10.77      6.58 o 
  -2   5   5     4288.62     4554.29     31.66 o 
  -1   5   5       69.46       71.68      4.84 o 
   0   5   5      159.71      164.07      6.97 o 
   1   5   5      661.18      563.98      8.43 o 
   2   5   5       50.17       49.34      7.55 o 
   3   5   5      720.54      718.58      9.11 o 
   4   5   5        9.18       13.30      5.55 o 
   5   5   5       15.22       12.73      7.15 o 
   6   5   5        6.55       13.98      7.05 o 
   7   5   5        1.27        7.36      8.18 o 
   8   5   5      317.97      264.92     14.08 o 
   9   5   5       42.24       51.02     18.04 o 
  10   5   5        0.01        8.39     21.20 o 
  11   5   5        0.38       12.92     20.58 o 
 -15   6   5        7.67       29.33     38.56 o 
 -14   6   5        8.14       18.86     31.49 o 
 -13   6   5       98.73      121.86     35.73 o 
 -12   6   5       14.82       16.43     20.42 o 
 -11   6   5      267.45      260.38     21.08 o 
 -10   6   5       11.48       20.38     14.61 o 
  -9   6   5      217.96      192.29     11.95 o 
  -8   6   5      850.80      791.38     13.89 o 
  -7   6   5      261.16      280.72     10.39 o 
  -6   6   5      358.68      360.78     10.12 o 
  -5   6   5        0.14        6.62      5.42 o 
  -4   6   5      637.82      649.48     11.66 o 
  -3   6   5      129.31      151.53      9.68 o 
  -2   6   5      906.59      985.13      8.35 o 
  -1   6   5     3133.15     3187.52     16.49 o 
   0   6   5      948.31      988.59      9.65 o 
   1   6   5        0.44        1.91      6.52 o 
   2   6   5      112.85      119.52      9.06 o 
   3   6   5      189.10      197.74     11.39 o 
   4   6   5      444.36      499.99     12.71 o 
   5   6   5       78.60       69.78      9.00 o 
   6   6   5        4.68        2.79      5.94 o 
   7   6   5        1.58        5.74      8.36 o 
   8   6   5       29.85       24.78     14.29 o 
   9   6   5        1.50       10.90     16.99 o 
  10   6   5        2.66       25.64     20.35 o 
  11   6   5        0.05        9.49     20.47 o 
 -15   7   5        3.49       10.17     34.82 o 
 -14   7   5       16.88       40.26     33.19 o 
 -13   7   5        1.77       -7.58     29.75 o 
 -12   7   5       28.62       24.79     27.78 o 
 -11   7   5       83.89       91.66     19.81 o 
 -10   7   5       62.27       44.20     21.19 o 
  -9   7   5        3.08        4.90      9.52 o 
  -8   7   5      347.56      306.19     12.45 o 
  -7   7   5     1271.82     1195.46     13.40 o 
  -6   7   5        1.92        6.58      7.92 o 
  -5   7   5      189.34      174.81      7.37 o 
  -4   7   5     3898.05     4211.27     34.31 o 
  -3   7   5      302.65      327.55     10.24 o 
  -2   7   5      853.97      834.92      8.22 o 
  -1   7   5     6506.96     7024.42     83.48 o 
   0   7   5      129.57      121.29      6.24 o 
   1   7   5      652.67      716.31      7.42 o 
   2   7   5        6.69        8.73      8.54 o 
   3   7   5        0.39        4.63      6.18 o 
   4   7   5     4621.92     4876.96     50.92 o 
   5   7   5        9.21       16.71      6.59 o 
   6   7   5      382.63      373.92     11.44 o 
   7   7   5       39.02       39.09     10.94 o 
   8   7   5       20.51       11.85     16.85 o 
   9   7   5       15.41       12.61     17.12 o 
  10   7   5        0.23       19.65     19.68 o 
  11   7   5      109.91      106.71     25.75 o 
  12   7   5       17.93       69.22     29.34 o 
 -14   8   5       12.55       20.91     32.86 o 
 -13   8   5        9.72       41.98     29.58 o 
 -12   8   5        1.02       -0.15     22.88 o 
 -11   8   5        1.91       10.40     17.30 o 
 -10   8   5        0.70       17.07     14.37 o 
  -9   8   5       16.04       23.24     12.71 o 
  -8   8   5        2.10        8.42      9.14 o 
  -7   8   5       56.84       69.93      9.96 o 
  -6   8   5      116.57       95.99      8.86 o 
  -5   8   5       20.59       28.74      7.30 o 
  -4   8   5      427.97      460.78      8.63 o 
  -3   8   5     3896.40     4346.96     22.68 o 
  -2   8   5     1399.27     1463.08     10.75 o 
  -1   8   5     1472.68     1617.86     12.40 o 
   0   8   5      167.92      197.49     11.95 o 
   1   8   5       15.23       35.44      6.52 o 
   2   8   5      705.44      710.41     16.19 o 
   3   8   5      530.33      549.06     11.68 o 
   4   8   5      828.78      769.30     14.90 o 
   5   8   5      334.36      363.82     10.83 o 
   6   8   5       98.34      101.44      9.54 o 
   7   8   5     1126.43     1113.24     15.74 o 
   8   8   5      787.02      628.70     29.51 o 
   9   8   5        5.53       10.55     19.13 o 
  10   8   5       44.05       49.40     19.76 o 
  11   8   5       29.76       21.62     27.20 o 
  12   8   5      197.12      288.23     40.23 o 
 -14   9   5        1.15       26.77     27.60 o 
 -13   9   5       17.32       26.52     30.73 o 
 -12   9   5      310.06      363.74     44.42 o 
 -11   9   5       69.43       52.57     20.70 o 
 -10   9   5       54.16       58.82     14.63 o 
  -9   9   5       46.17       44.05     13.91 o 
  -8   9   5       91.25       84.26     10.48 o 
  -7   9   5     2856.03     2897.65     35.54 o 
  -6   9   5      918.41      892.78     12.21 o 
  -5   9   5       37.62       35.55      7.68 o 
  -4   9   5     1252.59     1403.44     14.23 o 
  -3   9   5      325.14      326.24      9.55 o 
  -2   9   5     1135.89     1281.23     27.88 o 
  -1   9   5     4273.13     4580.97     32.76 o 
   0   9   5     1400.01     1500.88     23.28 o 
   1   9   5     7917.43     8641.83    124.39 o 
   2   9   5      210.40      209.00      8.58 o 
   3   9   5      100.54      117.27      8.64 o 
   4   9   5     1010.70     1099.98     13.28 o 
   5   9   5       15.10       21.58      7.66 o 
   6   9   5     1013.10      987.27     16.52 o 
   7   9   5        8.94       22.54     11.33 o 
   8   9   5       29.41       43.09     15.95 o 
   9   9   5       19.95       21.01     19.76 o 
  10   9   5       65.83       63.90     21.32 o 
  11   9   5       98.34       86.15     33.44 o 
  12   9   5      135.57      172.99     36.61 o 
 -14  10   5       11.95       23.81     36.87 o 
 -13  10   5        8.40       37.30     32.86 o 
 -12  10   5       82.57      124.51     39.91 o 
 -11  10   5      166.08      116.69     20.94 o 
 -10  10   5      369.10      356.76     22.69 o 
  -9  10   5        9.10        5.72     12.55 o 
  -8  10   5      668.20      614.19     14.01 o 
  -7  10   5      108.38      103.15     10.34 o 
  -6  10   5      115.29      104.27      8.86 o 
  -5  10   5        1.48       11.82      7.53 o 
  -4  10   5       63.39       63.52      8.02 o 
  -3  10   5     1128.62     1233.10     10.55 o 
  -2  10   5        9.95        3.40      5.91 o 
  -1  10   5      282.87      244.74      8.82 o 
   0  10   5      328.21      294.90      8.06 o 
   1  10   5       21.93       18.29      7.93 o 
   2  10   5     2308.05     2374.70     44.35 o 
   3  10   5      493.06      541.68     11.53 o 
   4  10   5      283.67      261.67      9.66 o 
   5  10   5      205.48      194.68     18.51 o 
   6  10   5       34.44       34.36     12.69 o 
   7  10   5       28.65       26.36     10.99 o 
   8  10   5      161.75      137.83     19.29 o 
   9  10   5       65.62       51.81     19.94 o 
  10  10   5        2.09       11.14     19.17 o 
  11  10   5        0.67        0.34     21.88 o 
  12  10   5        0.06       19.06     31.81 o 
 -14  11   5       17.91        8.78     34.68 o 
 -13  11   5        2.54        4.08     31.73 o 
 -12  11   5      171.61      144.67     34.48 o 
 -11  11   5       38.72       39.09     29.68 o 
 -10  11   5        3.24       10.69     16.95 o 
  -9  11   5       10.97       28.78     17.61 o 
  -8  11   5        5.48        5.37      9.65 o 
  -7  11   5      415.05      393.02     14.23 o 
  -6  11   5      121.42      110.04     10.35 o 
  -5  11   5      403.64      408.26     11.00 o 
  -4  11   5     1668.24     1602.39     12.83 o 
  -3  11   5       17.68       18.18      6.06 o 
  -2  11   5      121.31      113.56      6.64 o 
  -1  11   5       85.88      104.01      8.52 o 
   0  11   5       70.54       84.09     10.77 o 
   1  11   5      596.63      685.67     17.98 o 
   2  11   5       75.30       56.19      7.48 o 
   3  11   5      152.33      108.15      8.96 o 
   4  11   5       85.52       80.18      9.44 o 
   5  11   5      558.18      522.49     20.63 o 
   6  11   5       23.83       13.57     12.64 o 
   7  11   5      246.42      209.36     14.98 o 
   8  11   5        7.86       33.21     18.94 o 
   9  11   5        0.00        1.46     18.60 o 
  10  11   5        4.14       17.49     27.02 o 
  11  11   5        0.61       12.17     28.54 o 
  12  11   5       29.15       25.95     33.43 o 
 -14  12   5        0.00       37.17     35.34 o 
 -13  12   5        4.10      -18.08     31.03 o 
 -12  12   5        2.17       15.89     24.47 o 
 -11  12   5       67.83      142.07     31.92 o 
 -10  12   5       68.37       63.03     18.20 o 
  -9  12   5        2.37        2.06     16.35 o 
  -8  12   5      581.35      514.24     26.10 o 
  -7  12   5       90.83       85.70     12.30 o 
  -6  12   5      615.35      569.37     13.59 o 
  -5  12   5      477.12      451.91     13.74 o 
  -4  12   5      330.50      331.67     10.83 o 
  -3  12   5       61.11       70.82      7.44 o 
  -2  12   5      422.75      415.39     23.29 o 
  -1  12   5      185.73      186.26     12.31 o 
   0  12   5     4841.47     5024.95     67.01 o 
   1  12   5      486.28      541.11     11.90 o 
   2  12   5      110.04      123.22      8.31 o 
   3  12   5        0.02        9.84      7.10 o 
   4  12   5      101.65       98.88     10.04 o 
   5  12   5      135.20      147.89     12.53 o 
   6  12   5      186.95      188.58     14.40 o 
   7  12   5      753.51      717.03     25.36 o 
   8  12   5      202.67      233.69     24.17 o 
   9  12   5       49.21       20.68     21.17 o 
  10  12   5       22.76       29.49     26.77 o 
  11  12   5        6.65        0.03     21.72 o 
  12  12   5       88.57       98.33     40.66 o 
 -14  13   5        0.15       -9.65     39.10 o 
 -13  13   5        4.66       16.27     35.41 o 
 -12  13   5        0.13        4.63     30.28 o 
 -11  13   5      121.43      104.28     26.96 o 
 -10  13   5      311.78      336.25     28.73 o 
  -9  13   5       11.41        9.05     16.09 o 
  -8  13   5       39.26       48.49     15.87 o 
  -7  13   5       62.79       53.41     11.58 o 
  -6  13   5       52.31       43.15     10.24 o 
  -5  13   5        5.47        6.84      8.34 o 
  -4  13   5      118.50      113.52     10.04 o 
  -3  13   5      298.90      307.35     11.42 o 
  -2  13   5     1449.56     1483.70     18.71 o 
  -1  13   5     1124.13     1227.54     26.56 o 
   0  13   5        1.23       11.92      6.15 o 
   1  13   5      301.19      374.88     10.20 o 
   2  13   5       39.73       29.79      7.36 o 
   3  13   5      126.94      108.88     11.92 o 
   4  13   5      368.48      364.14     12.75 o 
   5  13   5      377.70      379.02     15.44 o 
   6  13   5     1100.75     1121.33     37.32 o 
   7  13   5       27.94       22.86     17.39 o 
   8  13   5       88.41      112.05     25.85 o 
   9  13   5        1.91       27.20     19.57 o 
  10  13   5        0.16        5.01     28.44 o 
  11  13   5       44.58       38.21     31.68 o 
  12  13   5        2.57       18.49     34.19 o 
 -13  14   5        7.92       24.09     32.34 o 
 -12  14   5       18.42       34.16     30.72 o 
 -11  14   5      158.84      178.89     39.29 o 
 -10  14   5       33.01       47.87     22.51 o 
  -9  14   5        2.17       11.24     17.02 o 
  -8  14   5        8.19       18.81     17.56 o 
  -7  14   5      196.98      202.34     17.16 o 
  -6  14   5      125.79      122.22     12.02 o 
  -5  14   5       82.17       79.68     10.52 o 
  -4  14   5      297.76      285.13     18.47 o 
  -3  14   5      462.41      488.98     15.01 o 
  -2  14   5      179.80      160.15     18.72 o 
  -1  14   5      332.36      305.70     17.55 o 
   0  14   5        4.93       20.70      7.33 o 
   1  14   5      312.10      308.00     10.07 o 
   2  14   5      665.93      723.08     11.87 o 
   3  14   5      361.52      353.70     13.22 o 
   4  14   5       45.35       52.99      9.76 o 
   5  14   5      266.50      307.84     17.16 o 
   6  14   5      139.94      160.30     14.67 o 
   7  14   5       33.66       29.08     17.18 o 
   8  14   5       12.85       25.60     18.32 o 
   9  14   5        1.58       -5.83     26.60 o 
  10  14   5       29.20       42.39     29.08 o 
  11  14   5       10.18       44.15     31.92 o 
  12  14   5        2.32       43.70     30.89 o 
 -13  15   5        3.92       22.61     37.00 o 
 -12  15   5      105.88       42.13     33.32 o 
 -11  15   5       17.37        8.31     29.15 o 
 -10  15   5        1.77       21.58     22.51 o 
  -9  15   5       39.90       41.46     20.94 o 
  -8  15   5       21.30       22.26     17.26 o 
  -7  15   5       69.20       62.06     16.62 o 
  -6  15   5      141.02      116.13     17.07 o 
  -5  15   5      166.04      135.52     13.23 o 
  -4  15   5      141.28      120.17     11.22 o 
  -3  15   5       58.61       49.44      9.55 o 
  -2  15   5      129.50       67.95     12.42 o 
  -1  15   5     5051.27     5480.77    107.97 o 
   0  15   5     2106.25     2181.59     26.24 o 
   1  15   5      538.58      552.76     26.71 o 
   2  15   5      328.02      279.50     14.00 o 
   3  15   5        5.32        4.70      9.13 o 
   4  15   5      185.63      161.35     15.55 o 
   5  15   5       59.62       48.80     11.23 o 
   6  15   5      945.66     1024.30     23.68 o 
   7  15   5        2.21        8.67     23.06 o 
   8  15   5      371.32      367.92     27.32 o 
   9  15   5        2.56        0.58     27.99 o 
  10  15   5        3.08      -14.57     31.09 o 
  11  15   5       54.32       89.55     39.05 o 
 -13  16   5        0.01      -12.22     36.09 o 
 -12  16   5        7.82       -1.58     30.41 o 
 -11  16   5        0.50        1.21     30.60 o 
 -10  16   5        0.00        0.72     29.74 o 
  -9  16   5       64.03       60.22     20.80 o 
  -8  16   5      287.03      280.79     21.08 o 
  -7  16   5       27.19       23.50     18.95 o 
  -6  16   5       20.56       17.91     15.60 o 
  -5  16   5       50.55       55.54     15.62 o 
  -4  16   5        4.31       12.84      9.09 o 
  -3  16   5       65.88       53.18     12.10 o 
  -2  16   5        9.42        5.35     12.86 o 
  -1  16   5      587.10      641.83     18.89 o 
   0  16   5     2691.58     2920.19     19.81 o 
   1  16   5      285.70      281.12     12.74 o 
   2  16   5      123.44      124.83     13.40 o 
   3  16   5      159.27      144.46     11.88 o 
   4  16   5      144.79      136.70     12.63 o 
   5  16   5      501.68      580.11     18.57 o 
   6  16   5        2.57       17.91     12.88 o 
   7  16   5      176.34      147.56     23.38 o 
   8  16   5        1.06        5.68     26.76 o 
   9  16   5       12.67       23.61     29.56 o 
  10  16   5       15.98       40.23     31.02 o 
  11  16   5        0.03        2.75     29.52 o 
 -12  17   5       23.07       32.48     40.23 o 
 -11  17   5        0.09       21.63     31.59 o 
 -10  17   5       27.42       17.71     27.46 o 
  -9  17   5        8.04       18.32     26.13 o 
  -8  17   5      132.13      113.27     22.64 o 
  -7  17   5        3.17       15.00     17.18 o 
  -6  17   5       81.41       74.29     18.88 o 
  -5  17   5        5.44       11.88     14.74 o 
  -4  17   5      115.03      106.76     15.70 o 
  -3  17   5       60.85       62.64     15.36 o 
  -2  17   5      307.19      310.47     18.38 o 
  -1  17   5      677.37      688.40     15.99 o 
   0  17   5       26.95       27.78      8.90 o 
   1  17   5      179.91      179.00     13.25 o 
   2  17   5       79.68       81.46     13.70 o 
   3  17   5        0.20        6.92     23.60 o 
   4  17   5        1.73        6.53     11.24 o 
   5  17   5      880.94      973.91     36.86 o 
   6  17   5       95.09      108.33     17.44 o 
   7  17   5      131.22      142.05     22.74 o 
   8  17   5       11.99       11.43     28.57 o 
   9  17   5        8.00        1.89     27.28 o 
  10  17   5        0.01       19.65     31.88 o 
  11  17   5       33.49       39.52     30.78 o 
 -12  18   5        0.00       -1.79     30.30 o 
 -11  18   5        1.70       10.34     34.44 o 
 -10  18   5       15.82       29.73     22.50 o 
  -9  18   5        8.50        7.17     22.65 o 
  -8  18   5       68.05       80.11     23.32 o 
  -7  18   5        9.44        5.80     17.61 o 
  -6  18   5      122.60      118.00     19.29 o 
  -5  18   5      294.59      275.33     19.39 o 
  -4  18   5      101.45       87.53     17.37 o 
  -3  18   5        2.02        3.88     21.15 o 
  -2  18   5      124.08      115.34     18.46 o 
  -1  18   5      170.45      151.76     14.93 o 
   0  18   5       26.82       33.75     11.79 o 
   1  18   5      128.12      102.85     12.36 o 
   2  18   5       44.97       22.61     13.87 o 
   3  18   5        1.20        3.05      7.03 o 
   4  18   5        0.77       11.09     12.30 o 
   5  18   5        9.39       21.94     13.18 o 
   6  18   5      402.49      429.40     22.59 o 
   7  18   5       19.39       37.17     28.20 o 
   8  18   5       60.54       80.30     29.26 o 
   9  18   5       26.48       58.48     32.73 o 
  10  18   5       57.54      102.15     38.71 o 
  11  18   5        9.97        5.69     34.30 o 
 -12  19   5        5.39       42.78     36.86 o 
 -11  19   5        0.53       27.31     35.79 o 
 -10  19   5        2.01       11.18     25.12 o 
  -9  19   5       32.24       24.06     28.04 o 
  -8  19   5       10.10       41.63     24.74 o 
  -7  19   5       31.07       18.39     19.20 o 
  -6  19   5        6.82        7.24     15.12 o 
  -5  19   5       17.60       16.14     19.13 o 
  -4  19   5       36.29       46.73     19.48 o 
  -3  19   5       55.27       61.05     17.97 o 
  -2  19   5      255.55      244.98     22.23 o 
  -1  19   5     1008.77     1066.65     19.98 o 
   0  19   5      117.02      123.37     15.02 o 
   1  19   5        0.10       14.84     11.57 o 
   2  19   5       68.75       62.60     13.63 o 
   3  19   5       17.42       25.82     27.48 o 
   4  19   5       36.74       16.23     15.66 o 
   5  19   5       89.49       99.72     18.07 o 
   6  19   5      706.52      814.73     31.90 o 
   7  19   5      125.67      125.22     33.43 o 
   8  19   5       97.42       87.11     35.78 o 
   9  19   5      138.35      190.28     41.22 o 
  10  19   5       15.41       43.35     38.74 o 
 -11  20   5       20.26       14.88     36.96 o 
 -10  20   5        2.73        9.34     25.67 o 
  -9  20   5       12.37        6.63     29.69 o 
  -8  20   5       20.58       33.40     25.44 o 
  -7  20   5       28.04       42.92     26.08 o 
  -6  20   5       46.98       30.11     20.64 o 
  -5  20   5      176.28      180.31     27.05 o 
  -4  20   5       15.39       16.33     18.45 o 
  -3  20   5       13.54       12.26     16.43 o 
  -2  20   5        7.77       26.00     20.73 o 
  -1  20   5      177.23      152.63     16.28 o 
   0  20   5        1.98        9.08     11.99 o 
   1  20   5       92.38       67.19     15.69 o 
   2  20   5       99.38       86.87     14.44 o 
   3  20   5       58.84       46.58     29.33 o 
   4  20   5        0.88       -5.30     20.72 o 
   5  20   5      184.24      194.52     17.59 o 
   6  20   5      448.88      506.17     42.62 o 
   7  20   5      128.22      172.83     45.59 o 
   8  20   5       12.61       30.06     31.07 o 
   9  20   5        3.22       18.17     32.31 o 
  10  20   5        7.39       32.31     35.93 o 
 -11  21   5       11.24       27.96     42.11 o 
 -10  21   5       18.40       12.53     33.77 o 
  -9  21   5       57.28       37.04     31.24 o 
  -8  21   5        8.40       -8.70     28.78 o 
  -7  21   5      108.56       76.51     27.70 o 
  -6  21   5       46.73        9.13     24.89 o 
  -5  21   5      106.44      116.96     22.18 o 
  -4  21   5        1.07       -6.10     17.24 o 
  -3  21   5        8.03       14.58     18.91 o 
  -2  21   5      298.56      288.80     19.67 o 
  -1  21   5      519.06      466.43     20.26 o 
   0  21   5      151.06      123.78     17.59 o 
   1  21   5       14.10       12.30     12.75 o 
   2  21   5        0.02        3.16     13.61 o 
   3  21   5       37.31       34.35     18.28 o 
   4  21   5        4.14       15.82     20.29 o 
   5  21   5       40.72       33.02     26.22 o 
   6  21   5      168.21      189.26     35.45 o 
   7  21   5        0.08        2.93     30.99 o 
   8  21   5        0.37       23.40     31.76 o 
   9  21   5       45.41       38.09     34.65 o 
 -10  22   5       24.31       71.91     41.97 o 
  -9  22   5        1.92       12.11     32.26 o 
  -8  22   5        0.17       -7.90     31.43 o 
  -7  22   5       18.77       24.22     28.99 o 
  -6  22   5        4.20       12.81     26.37 o 
  -5  22   5        5.72       12.13     21.52 o 
  -4  22   5        2.56       -9.64     30.62 o 
  -3  22   5        1.87        0.10     17.02 o 
  -2  22   5       84.18       49.24     18.55 o 
  -1  22   5       53.29       42.03     14.98 o 
   0  22   5      300.38      284.97     26.99 o 
   1  22   5        2.76        4.23     15.05 o 
   2  22   5       31.63       42.82     16.09 o 
   3  22   5       16.81       41.06     15.91 o 
   4  22   5        0.30        4.68     21.56 o 
   5  22   5        2.49       16.94     23.58 o 
   7  22   5      124.96       56.77     36.15 o 
   8  22   5       38.06       26.86     36.34 o 
   9  22   5       43.02       94.08     43.56 o 
 -10  23   5       68.57       76.10     38.70 o 
  -9  23   5        0.27       34.75     35.15 o 
  -8  23   5        3.21        5.46     33.56 o 
  -7  23   5        1.36        2.72     31.00 o 
  -6  23   5      202.45      192.30     33.35 o 
  -5  23   5        4.33       -4.15     27.95 o 
  -4  23   5       62.00       59.07     29.55 o 
  -3  23   5        0.72        0.20     13.32 o 
  -2  23   5      104.18       81.98     17.66 o 
  -1  23   5      101.89       86.30     16.34 o 
   0  23   5        1.12        6.49     18.51 o 
   1  23   5      108.04      100.77     19.41 o 
   2  23   5        0.64       -8.99     22.78 o 
   3  23   5        3.00        1.82     19.69 o 
   4  23   5       17.30       22.78     21.15 o 
   8  23   5       77.92       52.70     37.01 o 
  -9  24   5        1.61       -0.64     42.11 o 
  -8  24   5        4.38       13.38     33.36 o 
  -7  24   5        0.21       14.13     32.37 o 
  -6  24   5        6.86       17.83     31.19 o 
  -5  24   5      311.18      325.67     46.14 o 
  -4  24   5       24.57       38.01     27.86 o 
  -3  24   5       30.64       41.50     20.25 o 
  -2  24   5       81.07       79.95     29.13 o 
  -1  24   5        2.88       22.04     17.09 o 
   0  24   5      248.73      211.27     31.81 o 
   1  24   5       15.68        0.05     19.44 o 
   2  24   5        2.66       -4.09     19.08 o 
   3  24   5        3.26        1.09     19.36 o 
   4  24   5        5.04        7.32     20.29 o 
  -8  25   5        3.18       13.10     38.31 o 
  -7  25   5        1.00       14.82     30.56 o 
  -6  25   5        0.14       20.38     30.60 o 
  -5  25   5       13.62        3.52     31.97 o 
  -4  25   5      171.30      193.78     42.19 o 
  -3  25   5        0.10        1.41     18.07 o 
  -2  25   5       90.45       81.56     20.81 o 
  -1  25   5       85.20       65.26     20.69 o 
   0  25   5       13.43        0.38     19.31 o 
   1  25   5       27.37       18.05     17.52 o 
   2  25   5        2.07       -9.61     19.85 o 
   3  25   5       14.31        9.03     21.24 o 
   4  25   5       63.44       74.08     24.44 o 
   5  25   5       14.46       28.50     34.26 o 
  -7  26   5        0.09      -16.26     35.38 o 
  -6  26   5       29.68       55.58     37.08 o 
  -5  26   5       19.36       27.45     31.99 o 
  -4  26   5       84.19      103.69     26.29 o 
  -3  26   5      287.21      395.84     50.06 o 
  -2  26   5        4.71       17.35     17.23 o 
  -1  26   5        5.71        3.83     17.53 o 
   0  26   5       61.27       42.32     20.78 o 
   1  26   5        8.23       14.79     20.61 o 
   2  26   5       14.82        7.27     19.40 o 
   3  26   5        2.00       16.38     22.68 o 
   4  26   5       12.04       18.09     21.74 o 
   5  26   5       79.29       67.69     32.93 o 
  -6  27   5       87.96       74.90     40.53 o 
  -5  27   5        7.94       15.63     24.16 o 
  -4  27   5        2.86        9.80     23.43 o 
  -3  27   5       15.14       49.21     22.59 o 
  -2  27   5        9.16       21.56     23.22 o 
  -1  27   5       84.78       68.83     23.57 o 
   0  27   5        0.00       10.94     21.65 o 
   1  27   5        3.83        6.83     23.01 o 
   2  27   5        0.88       15.98     22.82 o 
   3  27   5        5.53       12.22     23.13 o 
   4  27   5        0.50        7.70     35.88 o 
   5  27   5       22.82       27.82     38.97 o 
  -5  28   5        1.97       23.70     26.59 o 
  -4  28   5       15.19       39.20     25.76 o 
  -3  28   5      122.15      143.93     31.78 o 
  -2  28   5       65.57       47.89     22.74 o 
  -1  28   5       13.58       18.40     24.16 o 
   0  28   5        0.23       10.56     22.57 o 
   1  28   5        4.50        3.54     23.72 o 
   2  28   5        4.39        7.96     26.14 o 
   3  28   5        1.43        8.18     23.53 o 
   4  28   5        1.37       20.81     36.48 o 
  -3  29   5       12.78        7.63     26.41 o 
  -2  29   5      146.41      176.33     55.98 o 
  -1  29   5        6.22        0.33     24.75 o 
   0  29   5       11.41       24.05     23.87 o 
   1  29   5        0.00       13.59     24.31 o 
   2  29   5        4.92       -3.86     24.03 o 
 -15   0   6       38.77       36.88     29.84 o 
 -14   0   6        8.17       35.59     35.35 o 
 -13   0   6      391.14      524.04     39.87 o 
 -12   0   6       57.63       35.99     21.28 o 
 -11   0   6      461.05      459.24     26.13 o 
 -10   0   6      616.23      583.49     18.93 o 
  -9   0   6      476.62      508.82     22.89 o 
  -8   0   6     3911.75     3827.88     50.08 o 
  -7   0   6       26.21       20.07     10.04 o 
  -6   0   6      184.26      229.49      8.74 o 
  -5   0   6     7004.94     7094.59    100.89 o 
  -4   0   6     1087.34     1156.53     14.30 o 
  -3   0   6     1710.55     1865.32     61.77 o 
  -2   0   6       12.90       12.80      7.99 o 
  -1   0   6        7.91       22.47      7.10 o 
   0   0   6     2700.12     2411.27     27.32 o 
   1   0   6      549.27      564.01      9.20 o 
   2   0   6      427.47      487.19     10.31 o 
   3   0   6     2249.20     2275.52     18.20 o 
   4   0   6     1638.54     1677.51     17.79 o 
   5   0   6     1585.84     1572.51     15.02 o 
   6   0   6      101.10       91.49      7.76 o 
   7   0   6       39.30       33.66      7.85 o 
   8   0   6      242.29      182.56     11.84 o 
   9   0   6        8.82       17.29     13.09 o 
 -15   1   6        2.34       21.50     33.52 o 
 -14   1   6        5.47       14.40     19.23 o 
 -13   1   6       25.66       30.62     19.47 o 
 -12   1   6        1.14       11.98     15.05 o 
 -11   1   6       26.77       22.38     13.61 o 
 -10   1   6      231.96      201.81     13.61 o 
  -9   1   6     2010.98     1933.15     38.93 o 
  -8   1   6        0.03       15.79      6.82 o 
  -7   1   6     1006.30      937.81     14.71 o 
  -6   1   6       45.42       32.78      6.02 o 
  -5   1   6      858.74      835.42     20.67 o 
  -4   1   6    27739.15    31035.18    254.14 o 
  -3   1   6        6.27       18.37      5.89 o 
  -2   1   6        9.14        8.08      6.29 o 
  -1   1   6      821.92      870.39      8.37 o 
   0   1   6      215.21      183.64      7.02 o 
   1   1   6      639.88      744.52      6.61 o 
   2   1   6       12.86       10.62      5.21 o 
   3   1   6      484.73      465.31      8.26 o 
   4   1   6      140.35      111.57      8.84 o 
   5   1   6      124.78      142.78      7.78 o 
   6   1   6        0.51       11.35      4.55 o 
   7   1   6        0.29        7.58      5.55 o 
   8   1   6      202.24      164.67     10.10 o 
   9   1   6        9.75       22.66     12.33 o 
  10   1   6        0.11        5.17     20.59 o 
 -15   2   6        9.52       16.64     33.55 o 
 -14   2   6       20.95       29.46     21.82 o 
 -13   2   6        0.68       16.93     19.91 o 
 -12   2   6       26.22       14.14     13.69 o 
 -11   2   6      137.29      140.74     17.35 o 
 -10   2   6       33.02       19.80     10.40 o 
  -9   2   6      202.39      192.55     11.48 o 
  -8   2   6      644.23      618.63     17.88 o 
  -7   2   6       67.23       53.55      5.97 o 
  -6   2   6      908.23      909.23     11.47 o 
  -5   2   6     1010.32     1073.23     11.15 o 
  -4   2   6     1475.10     1620.52     19.30 o 
  -3   2   6     3453.89     3596.97     29.95 o 
  -2   2   6        0.06        8.15      5.03 o 
  -1   2   6     4035.79     4315.58     30.11 o 
   0   2   6        2.55        8.27      4.24 o 
   1   2   6       59.74       62.60      7.13 o 
   2   2   6       67.94       96.25      5.90 o 
   3   2   6       18.03       23.18      6.38 o 
   4   2   6     1844.65     1743.76     25.71 o 
   5   2   6     1832.62     2039.12     13.05 o 
   6   2   6        0.22        6.67      4.88 o 
   7   2   6       66.92       61.55     10.46 o 
   8   2   6      314.26      258.30     14.54 o 
   9   2   6        6.05       10.12     13.43 o 
  10   2   6        0.07       49.11     30.40 o 
 -15   3   6        1.22        2.58     32.37 o 
 -14   3   6      183.31      168.25     36.16 o 
 -13   3   6        0.69       17.44     19.74 o 
 -12   3   6      196.45      209.18     27.99 o 
 -11   3   6      145.70      148.08     24.16 o 
 -10   3   6       45.39       41.09     11.40 o 
  -9   3   6        1.08        2.79      8.20 o 
  -8   3   6      436.56      387.85     10.82 o 
  -7   3   6      236.11      230.00     10.17 o 
  -6   3   6       76.07       83.46      6.76 o 
  -5   3   6      400.87      454.39      9.57 o 
  -4   3   6      593.95      583.89      7.87 o 
  -3   3   6      119.92      119.14      6.24 o 
  -2   3   6        2.64       13.26      5.04 o 
  -1   3   6     5488.78     5978.11     27.70 o 
   0   3   6       86.59       94.29      5.46 o 
   1   3   6      876.80      877.90     13.92 o 
   2   3   6       46.46       43.64      5.17 o 
   3   3   6      107.11      118.09      7.04 o 
   4   3   6      133.69      136.77      7.20 o 
   5   3   6      591.47      641.78     12.12 o 
   6   3   6      263.47      231.26      8.68 o 
   7   3   6        0.90       11.84     10.40 o 
   8   3   6      188.01      173.53     17.76 o 
   9   3   6        3.81       14.65     20.30 o 
  10   3   6        0.00       14.92     16.97 o 
  11   3   6       25.67       23.29     24.54 o 
 -15   4   6        3.08       -2.11     34.39 o 
 -14   4   6       18.35       54.70     30.19 o 
 -13   4   6        0.00       15.94     29.14 o 
 -12   4   6       77.15       62.47     21.98 o 
 -11   4   6        1.49        4.96     13.76 o 
 -10   4   6       55.66       56.00     10.61 o 
  -9   4   6        1.55       17.97      8.12 o 
  -8   4   6      677.76      690.97     12.93 o 
  -7   4   6       26.34       35.15      7.45 o 
  -6   4   6      319.80      305.28      7.78 o 
  -5   4   6      264.81      219.67      5.98 o 
  -4   4   6      101.37      104.49      6.11 o 
  -3   4   6     6650.21     7342.51     46.25 o 
  -2   4   6      106.01      108.91      4.67 o 
  -1   4   6       35.67       41.18      5.18 o 
   0   4   6      110.90      116.87     11.24 o 
   1   4   6        0.93       10.37      6.23 o 
   2   4   6      575.21      580.01     12.24 o 
   3   4   6      340.42      314.16     10.89 o 
   4   4   6      162.35      155.12      8.18 o 
   5   4   6       88.36      101.81      9.77 o 
   6   4   6        7.72       11.03      6.94 o 
   7   4   6      430.80      422.01     14.06 o 
   8   4   6      116.37      116.44     15.50 o 
   9   4   6       14.68       17.62     14.17 o 
  10   4   6       57.50       72.29     20.88 o 
  11   4   6        1.55       11.44     25.70 o 
 -15   5   6       74.05      114.86     42.94 o 
 -14   5   6        0.64       37.50     32.45 o 
 -13   5   6        5.56       31.69     29.47 o 
 -12   5   6        0.00        5.49     22.06 o 
 -11   5   6       75.93       75.34     18.06 o 
 -10   5   6      177.33      149.12     15.22 o 
  -9   5   6     2083.91     2092.20     25.49 o 
  -8   5   6      257.74      231.92     11.36 o 
  -7   5   6     1596.90     1514.95     15.35 o 
  -6   5   6       85.87       87.14      6.08 o 
  -5   5   6       83.68       95.64      7.17 o 
  -4   5   6     3741.23     3937.27     22.28 o 
  -3   5   6        1.26        6.52      4.68 o 
  -2   5   6       41.24       48.46      4.77 o 
  -1   5   6     2228.83     2343.11     11.20 o 
   0   5   6      188.18      177.23      8.01 o 
   1   5   6      112.80       98.40      8.80 o 
   2   5   6       92.03       89.50      9.27 o 
   3   5   6     2329.69     2454.55     44.82 o 
   4   5   6      399.20      430.17     18.57 o 
   5   5   6      235.29      273.61     12.23 o 
   6   5   6      165.36      161.45     11.87 o 
   7   5   6       61.32       56.03     11.72 o 
   8   5   6        8.51        8.33     13.10 o 
   9   5   6       50.99       31.13     15.10 o 
  10   5   6       25.16       33.39     20.75 o 
  11   5   6      145.17      127.49     27.04 o 
  12   5   6      159.99      219.86     36.21 o 
 -15   6   6       36.08       39.17     36.66 o 
 -14   6   6       64.95       54.93     39.13 o 
 -13   6   6      245.47      272.74     38.98 o 
 -12   6   6        0.80        7.86     22.72 o 
 -11   6   6       14.95       25.27     16.78 o 
 -10   6   6      173.35      176.43     16.22 o 
  -9   6   6       77.81       89.59     12.91 o 
  -8   6   6      502.56      445.92     13.54 o 
  -7   6   6        0.28       13.78      7.85 o 
  -6   6   6       60.11       70.09      7.54 o 
  -5   6   6        1.90        9.94      6.08 o 
  -4   6   6      391.40      421.02      9.28 o 
  -3   6   6       99.21      133.27      9.51 o 
  -2   6   6      633.95      734.66     14.43 o 
  -1   6   6     1831.28     2001.67     19.74 o 
   0   6   6     1195.69     1073.70     14.67 o 
   1   6   6        1.44       16.52      7.78 o 
   2   6   6        4.30       10.73      7.59 o 
   3   6   6      429.39      484.78     16.28 o 
   4   6   6      969.43     1005.87     24.69 o 
   5   6   6        0.00       15.63      8.96 o 
   6   6   6        0.74       11.05      9.90 o 
   7   6   6        8.44       13.07     11.85 o 
   8   6   6      186.67      198.24     16.48 o 
   9   6   6       10.59       17.84     18.92 o 
  10   6   6       52.29       54.58     23.49 o 
  11   6   6        2.69       13.57     20.43 o 
  12   6   6       83.71       95.23     33.45 o 
 -15   7   6       58.52       77.08     39.54 o 
 -14   7   6      218.26      238.27     45.15 o 
 -13   7   6        4.42       -5.36     30.83 o 
 -12   7   6      169.90      188.32     26.92 o 
 -11   7   6       65.14       86.19     22.13 o 
 -10   7   6      465.99      475.53     20.49 o 
  -9   7   6      855.85      833.85     15.42 o 
  -8   7   6       84.79       71.02     10.24 o 
  -7   7   6      983.62      971.65     13.24 o 
  -6   7   6        0.01        7.60      6.93 o 
  -5   7   6       53.00       45.76      7.55 o 
  -4   7   6     2888.83     3080.29     27.76 o 
  -3   7   6       36.78       34.70      4.93 o 
  -2   7   6      593.26      753.71     10.59 o 
  -1   7   6      104.44      100.39      5.80 o 
   0   7   6      858.03      899.23     11.83 o 
   1   7   6     6393.76     7123.58     90.13 o 
   2   7   6       54.88       60.00      8.44 o 
   3   7   6     2072.72     2238.00     21.27 o 
   4   7   6        7.75       16.80      7.68 o 
   5   7   6     1305.36     1273.16     12.24 o 
   6   7   6        9.73       10.31     11.12 o 
   7   7   6       45.22       21.74     15.03 o 
   8   7   6      427.20      402.67     20.32 o 
   9   7   6       91.85       97.25     21.61 o 
  10   7   6        5.23        1.05     17.07 o 
  11   7   6        0.66       12.48     27.15 o 
  12   7   6       30.93       41.62     30.56 o 
 -14   8   6       25.80       33.46     32.59 o 
 -13   8   6       32.47       55.16     32.08 o 
 -12   8   6       21.23       18.75     23.24 o 
 -11   8   6        7.24       12.00     17.29 o 
 -10   8   6      385.30      362.09     20.68 o 
  -9   8   6       35.01       49.20     11.38 o 
  -8   8   6        8.08       14.90      9.42 o 
  -7   8   6        0.43       10.51      8.43 o 
  -6   8   6      641.54      583.02     10.52 o 
  -5   8   6      744.62      734.48     15.95 o 
  -4   8   6      670.32      663.84      9.97 o 
  -3   8   6      262.59      363.34     18.99 o 
  -2   8   6       20.34       14.06      5.22 o 
  -1   8   6      173.61      188.95      7.04 o 
   0   8   6        1.53        8.73      5.34 o 
   1   8   6     1060.46     1162.05     15.39 o 
   2   8   6      301.66      329.14     13.80 o 
   3   8   6        0.26       17.59      8.16 o 
   4   8   6      151.57      154.28     12.78 o 
   5   8   6      316.45      304.92     12.11 o 
   6   8   6       11.81        8.24     11.57 o 
   7   8   6       30.39       39.63     14.36 o 
   8   8   6      868.00      854.69     24.16 o 
   9   8   6       66.60       68.97     21.95 o 
  10   8   6        1.12        2.94     23.05 o 
  11   8   6       18.09       49.55     33.90 o 
  12   8   6      120.04      129.61     34.97 o 
 -14   9   6        7.84       12.90     37.20 o 
 -13   9   6       12.21       15.62     31.26 o 
 -12   9   6       70.47      100.47     33.75 o 
 -11   9   6        7.72        8.23     18.97 o 
 -10   9   6       14.23       34.93     16.69 o 
  -9   9   6      294.60      269.92     14.37 o 
  -8   9   6      166.43      135.73     11.49 o 
  -7   9   6        0.94        7.59      7.86 o 
  -6   9   6       84.30       76.33      9.79 o 
  -5   9   6      372.64      358.15     10.44 o 
  -4   9   6      223.03      235.41      8.56 o 
  -3   9   6        0.14        5.02      6.31 o 
  -2   9   6      930.62      926.91     11.92 o 
  -1   9   6        0.00       14.41      6.29 o 
   0   9   6      235.80      236.32      8.52 o 
   1   9   6      530.80      593.24     11.67 o 
   2   9   6       30.79       23.68      7.56 o 
   3   9   6       26.95       28.83      7.42 o 
   4   9   6     1484.62     1629.23     16.31 o 
   5   9   6      450.27      473.87     15.80 o 
   6   9   6      881.84      848.03     27.85 o 
   7   9   6       55.36       44.50     15.19 o 
   8   9   6      469.31      497.29     24.69 o 
   9   9   6        0.29        0.76     16.58 o 
  10   9   6        2.18        5.43     22.35 o 
  11   9   6       12.97       32.70     28.25 o 
  12   9   6      425.67      466.47     44.37 o 
 -14  10   6       16.10       24.03     32.44 o 
 -13  10   6       38.43       62.44     36.08 o 
 -12  10   6      115.01       90.56     32.76 o 
 -11  10   6        6.68       19.94     21.81 o 
 -10  10   6      154.73      110.28     17.16 o 
  -9  10   6      101.87       95.19     13.75 o 
  -8  10   6      161.27      166.81     12.62 o 
  -7  10   6      241.53      238.96     12.14 o 
  -6  10   6      147.99      132.57     10.56 o 
  -5  10   6      461.50      499.10     11.53 o 
  -4  10   6       51.45       52.41      7.34 o 
  -3  10   6      794.07      728.76      9.87 o 
  -2  10   6      123.61      113.92      6.85 o 
  -1  10   6      276.52      301.56      8.31 o 
   0  10   6      884.47      859.59     16.06 o 
   1  10   6      195.31      193.25     10.43 o 
   2  10   6      305.81      317.88     13.01 o 
   3  10   6      576.35      599.00     19.87 o 
   4  10   6       35.74       39.86      7.38 o 
   5  10   6       31.07       23.96      8.20 o 
   6  10   6       81.81      106.97     20.40 o 
   7  10   6        6.13        2.18     14.20 o 
   8  10   6      197.57      219.94     24.12 o 
   9  10   6        6.77        8.79     17.79 o 
  10  10   6       24.20       20.87     23.59 o 
  11  10   6       42.39       50.32     29.28 o 
  12  10   6      122.66      167.63     35.28 o 
 -14  11   6       80.32      110.31     46.68 o 
 -13  11   6       32.27       20.56     34.08 o 
 -12  11   6        1.20        6.49     27.86 o 
 -11  11   6       17.17       10.78     25.24 o 
 -10  11   6      174.73      151.54     19.33 o 
  -9  11   6      262.26      221.94     17.32 o 
  -8  11   6      166.66      140.39     12.43 o 
  -7  11   6      296.55      277.20     12.61 o 
  -6  11   6      992.60      968.07     13.51 o 
  -5  11   6      401.64      383.38     11.42 o 
  -4  11   6      278.80      268.10      9.26 o 
  -3  11   6        1.05        5.23      6.17 o 
  -2  11   6      327.94      316.51     18.08 o 
  -1  11   6      362.16      377.03      9.74 o 
   0  11   6      806.07      827.99     14.78 o 
   1  11   6     1011.15     1137.18     28.43 o 
   2  11   6      201.41      207.27      8.46 o 
   3  11   6       66.66       62.18      8.08 o 
   4  11   6      784.66      790.62     23.51 o 
   5  11   6      868.39      889.13     31.19 o 
   6  11   6       23.67       28.60     14.22 o 
   7  11   6       58.42       46.90     20.55 o 
   8  11   6        8.60       21.01     17.34 o 
   9  11   6        1.41       22.84     30.88 o 
  10  11   6       21.44       24.52     27.27 o 
  11  11   6       20.59       14.60     29.57 o 
  12  11   6       85.73      116.46     37.95 o 
 -14  12   6        0.91        2.62     35.00 o 
 -13  12   6       86.78      124.83     37.13 o 
 -12  12   6       34.08       30.81     28.99 o 
 -11  12   6       67.67      116.77     34.76 o 
 -10  12   6        0.93       10.25     17.40 o 
  -9  12   6      154.80      119.89     19.55 o 
  -8  12   6      341.44      362.58     15.64 o 
  -7  12   6        4.24       10.42     10.14 o 
  -6  12   6      465.83      430.01     14.40 o 
  -5  12   6      837.98      832.27     16.21 o 
  -4  12   6      124.80      107.60      8.48 o 
  -3  12   6       23.09       30.48      7.38 o 
  -2  12   6       40.92       30.69     12.35 o 
  -1  12   6      277.65      239.22     10.71 o 
   0  12   6      496.51      547.23     15.39 o 
   1  12   6     1344.33     1495.14     36.00 o 
   2  12   6     3317.16     3491.94     40.60 o 
   3  12   6      510.11      475.10     14.56 o 
   4  12   6      127.09      131.86     11.93 o 
   5  12   6     1572.24     1711.97     39.59 o 
   6  12   6       86.32      106.57     18.37 o 
   7  12   6       31.14       11.13     15.58 o 
   8  12   6      193.52      167.59     24.18 o 
   9  12   6        6.73        3.93     31.53 o 
  10  12   6       34.58       41.13     28.76 o 
  11  12   6        4.04      -17.62     31.08 o 
  12  12   6        3.35       -8.41     32.34 o 
 -14  13   6       14.20       -8.90     38.61 o 
 -13  13   6        2.95       16.79     35.85 o 
 -12  13   6       47.03       72.74     41.21 o 
 -11  13   6       29.38       28.09     22.65 o 
 -10  13   6       21.30        3.17     19.20 o 
  -9  13   6       71.16      108.70     21.43 o 
  -8  13   6      158.94      148.29     14.79 o 
  -7  13   6       22.89       30.77     10.72 o 
  -6  13   6       35.55       41.69     10.39 o 
  -5  13   6        5.20        6.64      8.40 o 
  -4  13   6      277.29      283.47     13.15 o 
  -3  13   6        6.45       12.78      7.21 o 
  -2  13   6       84.70       84.96      8.60 o 
  -1  13   6      900.65      976.06     26.04 o 
   0  13   6        8.49       16.00      6.06 o 
   1  13   6     3404.40     3536.56     23.55 o 
   2  13   6      355.59      357.75     11.71 o 
   3  13   6       52.67       58.43     10.09 o 
   4  13   6      219.53      194.67     12.60 o 
   5  13   6     1885.88     2004.60     72.42 o 
   6  13   6       68.80       58.41     20.15 o 
   7  13   6       44.94       32.88     28.15 o 
   8  13   6       72.92      100.24     21.46 o 
   9  13   6        0.75       28.14     27.01 o 
  10  13   6        4.98       -4.25     29.48 o 
  11  13   6        0.58       -7.13     32.18 o 
  12  13   6        1.00      -35.51     35.51 o 
 -13  14   6        0.06       17.39     36.06 o 
 -12  14   6       25.22       26.02     30.04 o 
 -11  14   6       27.23       36.87     28.08 o 
 -10  14   6       69.08       58.39     20.22 o 
  -9  14   6       57.94       30.78     16.17 o 
  -8  14   6      586.10      629.71     24.34 o 
  -7  14   6       90.95       93.77     13.70 o 
  -6  14   6      226.23      194.81     12.58 o 
  -5  14   6       80.47       82.07     12.09 o 
  -4  14   6       42.03       42.57      8.59 o 
  -3  14   6      182.06      174.62     10.03 o 
  -2  14   6      489.42      459.85     15.91 o 
  -1  14   6      232.81      254.56     15.03 o 
   0  14   6     1462.62     1497.82     12.35 o 
   1  14   6      137.28      140.46     10.62 o 
   2  14   6      657.07      639.14     13.09 o 
   3  14   6      664.37      719.37     33.42 o 
   4  14   6       50.59       60.59     12.28 o 
   5  14   6       53.90       54.25     23.01 o 
   6  14   6      542.12      579.87     27.17 o 
   7  14   6       53.21       64.99     22.57 o 
   8  14   6      119.15       87.44     22.32 o 
   9  14   6       62.88      114.60     36.47 o 
  10  14   6        9.10        7.68     28.47 o 
  11  14   6       36.01       54.91     36.55 o 
  12  14   6        0.00       -3.98     35.59 o 
 -13  15   6        8.98       11.13     33.01 o 
 -12  15   6       27.61       48.55     36.27 o 
 -11  15   6        2.98       14.08     27.93 o 
 -10  15   6        0.75        6.80     22.19 o 
  -9  15   6      154.13      179.83     22.72 o 
  -8  15   6        0.36       -1.12     21.71 o 
  -7  15   6       28.93       16.56     15.26 o 
  -6  15   6        9.44       10.44     10.65 o 
  -5  15   6        0.52       18.70     12.01 o 
  -4  15   6        0.16        8.73      8.72 o 
  -3  15   6        6.05        9.74      8.47 o 
  -2  15   6        2.78       -4.08     13.32 o 
  -1  15   6      857.12      890.20     23.48 o 
   0  15   6      453.11      490.55     15.44 o 
   1  15   6     1302.28     1328.85     22.49 o 
   2  15   6        6.78        5.91      8.56 o 
   3  15   6        1.63       20.01     13.04 o 
   4  15   6       55.35       65.56     11.31 o 
   5  15   6      191.53      220.25     23.10 o 
   6  15   6      785.38      793.60     36.11 o 
   7  15   6      278.27      283.45     28.44 o 
   8  15   6       26.89       34.63     20.12 o 
   9  15   6        2.72        4.19     27.79 o 
  10  15   6       41.54       82.58     32.28 o 
  11  15   6       26.69       15.45     34.84 o 
  12  15   6       25.75        8.32     39.48 o 
 -13  16   6        0.43        4.91     34.95 o 
 -12  16   6       46.16       65.44     35.29 o 
 -11  16   6       87.96       46.99     31.68 o 
 -10  16   6        1.77       28.67     27.36 o 
  -9  16   6       38.77       25.58     19.87 o 
  -8  16   6      102.45       76.96     19.21 o 
  -7  16   6       16.46       20.38     24.54 o 
  -6  16   6      131.60      122.84     15.63 o 
  -5  16   6       21.25       25.54      9.33 o 
  -4  16   6       48.11       25.41     10.84 o 
  -3  16   6       14.70       11.98     11.21 o 
  -2  16   6      364.21      292.58     15.13 o 
  -1  16   6      109.35      102.03     15.92 o 
   0  16   6     2251.38     2294.76     29.25 o 
   1  16   6       10.75        7.90      8.47 o 
   2  16   6      121.56      118.80     12.57 o 
   3  16   6      205.79      203.17     12.86 o 
   4  16   6       20.87       34.20     13.73 o 
   5  16   6       96.69       56.09     26.72 o 
   6  16   6      127.41      108.27     21.33 o 
   7  16   6      105.85      137.78     24.49 o 
   8  16   6        2.37        8.55     27.05 o 
   9  16   6      208.61      223.63     30.24 o 
  10  16   6      132.02      115.99     36.07 o 
  11  16   6        0.26       32.25     31.14 o 
 -12  17   6        1.03       18.43     35.09 o 
 -11  17   6       18.27       16.71     30.62 o 
 -10  17   6       37.18       18.71     24.33 o 
  -9  17   6       28.55       15.98     19.21 o 
  -8  17   6        1.61       25.17     19.09 o 
  -7  17   6      110.37      113.78     25.23 o 
  -6  17   6        1.36       -6.70     17.42 o 
  -5  17   6       35.28       39.62     11.89 o 
  -4  17   6       24.38       17.95     13.05 o 
  -3  17   6       35.09       48.40     14.05 o 
  -2  17   6      223.01      170.60     17.88 o 
  -1  17   6        0.30       23.88     10.78 o 
   0  17   6       19.67       19.00     13.24 o 
   1  17   6       29.32       17.70      9.61 o 
   2  17   6      176.90      164.35     13.13 o 
   3  17   6       23.44       24.48     10.20 o 
   4  17   6      113.96      115.16     13.65 o 
   5  17   6      471.54      554.81     34.17 o 
   6  17   6       33.46       34.08     21.49 o 
   7  17   6        0.54        9.00     19.46 o 
   8  17   6        0.62       -0.53     28.11 o 
   9  17   6       32.98       68.21     36.00 o 
  10  17   6        6.02        5.88     34.88 o 
  11  17   6       56.12       73.23     38.84 o 
 -12  18   6        0.28        5.58     33.74 o 
 -11  18   6       55.45       75.20     40.26 o 
 -10  18   6       45.36       75.47     33.29 o 
  -9  18   6        3.21       11.00     27.95 o 
  -8  18   6      114.39      118.49     23.51 o 
  -7  18   6        6.72       14.83     20.86 o 
  -6  18   6        0.07       -0.21     17.97 o 
  -5  18   6        2.48        8.90     16.52 o 
  -4  18   6        7.55        9.01     15.38 o 
  -3  18   6       29.64       38.65     13.84 o 
  -2  18   6        0.08       10.03     15.31 o 
  -1  18   6       30.29       35.96     11.92 o 
   0  18   6        2.24       18.51     11.55 o 
   1  18   6        2.25        8.68     10.05 o 
   2  18   6       56.79       33.17     14.33 o 
   3  18   6       71.18       67.79     14.54 o 
   4  18   6        0.16       -0.75     12.52 o 
   5  18   6      108.04      121.35     33.97 o 
   6  18   6       77.13       76.10     25.16 o 
   7  18   6        3.41        7.64     26.77 o 
   8  18   6        3.77       30.70     27.89 o 
   9  18   6       53.64       88.54     39.16 o 
  10  18   6      135.44      188.65     43.19 o 
 -12  19   6        0.79       12.15     31.19 o 
 -11  19   6       16.18       54.92     38.91 o 
 -10  19   6       53.64       45.61     32.35 o 
  -9  19   6       12.83       25.66     26.83 o 
  -8  19   6       52.61       37.12     22.93 o 
  -7  19   6       86.85      105.99     19.90 o 
  -6  19   6       82.65       76.15     19.98 o 
  -5  19   6       52.02       67.77     20.27 o 
  -4  19   6        0.65        1.19     15.51 o 
  -3  19   6        0.21       -0.67     15.75 o 
  -2  19   6      558.12      532.13     20.79 o 
  -1  19   6     1437.34     1481.30     29.57 o 
   0  19   6      419.64      376.55     17.92 o 
   1  19   6        7.74        4.49     11.28 o 
   2  19   6       52.56       46.93     11.03 o 
   3  19   6        0.00        5.04     15.93 o 
   4  19   6       52.35       43.91     14.61 o 
   5  19   6      172.21      168.82     24.20 o 
   6  19   6       90.32      121.09     33.43 o 
   7  19   6       54.79       49.98     31.06 o 
   8  19   6       20.05        6.39     31.90 o 
   9  19   6       99.94      148.24     45.04 o 
  10  19   6      149.88      235.64     48.37 o 
 -11  20   6       44.05       28.50     34.84 o 
 -10  20   6       17.24       23.82     33.38 o 
  -9  20   6       43.98       35.43     28.49 o 
  -8  20   6       27.45        3.49     31.54 o 
  -7  20   6        5.85        0.99     28.20 o 
  -6  20   6       12.10        9.94     21.29 o 
  -5  20   6       45.14       49.39     18.12 o 
  -4  20   6        1.32       -1.37     19.49 o 
  -3  20   6        9.33       23.52     16.46 o 
  -2  20   6      283.80      244.40     23.03 o 
  -1  20   6       51.76       63.65     15.17 o 
   0  20   6       60.43       46.05     15.07 o 
   1  20   6        0.51        1.41     11.51 o 
   2  20   6      248.58      260.56     18.04 o 
   3  20   6      214.74      183.79     35.58 o 
   4  20   6        6.06       10.81     19.05 o 
   5  20   6       16.69       18.52     21.61 o 
   6  20   6      296.38      381.27     40.80 o 
   7  20   6       28.84       40.98     29.59 o 
   8  20   6       11.76       22.03     28.97 o 
   9  20   6       28.59       21.78     36.98 o 
  10  20   6       83.23      103.97     40.93 o 
 -11  21   6        4.51      -14.67     36.33 o 
 -10  21   6       15.37       27.48     27.90 o 
  -9  21   6        0.55       26.10     33.83 o 
  -8  21   6        3.31        1.18     29.96 o 
  -7  21   6       60.56       57.03     25.59 o 
  -6  21   6        1.23        3.30     24.54 o 
  -5  21   6       13.63       13.27     17.38 o 
  -4  21   6       12.02        9.80     17.57 o 
  -3  21   6        0.00       17.13     17.86 o 
  -2  21   6       56.30       51.59     13.89 o 
  -1  21   6       83.43      106.07     18.54 o 
   0  21   6       12.55       15.63     13.71 o 
   1  21   6       25.82       19.55     14.31 o 
   2  21   6        1.02        2.45     14.14 o 
   3  21   6        0.16       12.52     14.73 o 
   4  21   6        0.80        3.20     30.89 o 
   6  21   6        0.00       -3.97     29.03 o 
   7  21   6       25.29       27.65     33.72 o 
   8  21   6       21.80       42.90     35.93 o 
   9  21   6        5.02       19.04     35.44 o 
 -10  22   6       19.48       39.89     35.05 o 
  -9  22   6        1.93        6.11     33.25 o 
  -8  22   6        4.42       15.79     30.53 o 
  -7  22   6        3.67        6.85     28.77 o 
  -6  22   6       12.08        8.36     25.69 o 
  -5  22   6       15.99       17.88     21.46 o 
  -4  22   6       57.69       38.01     19.36 o 
  -3  22   6        4.45       29.90     20.44 o 
  -2  22   6      157.45      137.64     18.03 o 
  -1  22   6       17.16       21.35     14.77 o 
   0  22   6      119.56      136.20     17.74 o 
   1  22   6       72.38       62.20     16.61 o 
   2  22   6        3.98       -2.83     15.84 o 
   3  22   6       19.23       15.51     16.07 o 
   7  22   6        1.21      -11.60     30.95 o 
   8  22   6       40.43       41.61     37.64 o 
   9  22   6       18.78       19.89     36.12 o 
 -10  23   6        7.88        4.69     36.35 o 
  -9  23   6       31.72        0.82     29.93 o 
  -8  23   6       10.14        9.49     31.93 o 
  -7  23   6        5.16       11.20     30.98 o 
  -6  23   6        0.00       24.74     28.36 o 
  -5  23   6       22.04       -7.30     27.67 o 
  -4  23   6        0.45        9.41     22.51 o 
  -3  23   6        4.03       15.59     18.53 o 
  -2  23   6       16.90       14.41     15.28 o 
  -1  23   6       72.13       59.86     16.34 o 
   0  23   6       81.24       56.29     16.39 o 
   1  23   6       66.51       48.23     18.85 o 
   2  23   6       13.88       12.95     19.81 o 
   3  23   6       12.86        5.08     18.21 o 
   4  23   6        0.11       12.15     29.32 o 
   8  23   6       17.01       18.92     37.25 o 
  -9  24   6        7.65       11.09     31.72 o 
  -8  24   6       10.25       19.29     36.78 o 
  -7  24   6       13.77       12.57     30.00 o 
  -6  24   6      166.55       94.29     32.05 o 
  -5  24   6      189.61      269.23     43.99 o 
  -4  24   6       20.70       39.95     28.62 o 
  -3  24   6        7.85       22.93     17.80 o 
  -2  24   6       63.04       60.49     23.62 o 
  -1  24   6      140.39      107.63     20.16 o 
   0  24   6        2.72        1.10     19.03 o 
   1  24   6       39.11       30.03     19.13 o 
   2  24   6       17.05        9.44     19.01 o 
   3  24   6        0.15        9.40     18.93 o 
   4  24   6        2.15       41.21     33.15 o 
  -8  25   6        0.65       15.11     36.41 o 
  -7  25   6        7.80        6.63     37.84 o 
  -6  25   6       26.32       13.81     31.35 o 
  -5  25   6      115.77      106.22     36.52 o 
  -4  25   6       13.97       12.16     29.91 o 
  -3  25   6        3.09        5.99     20.21 o 
  -2  25   6      225.19      219.75     26.17 o 
  -1  25   6       37.82       26.55     19.73 o 
   0  25   6        0.86       20.21     19.71 o 
   1  25   6        1.25        2.11     17.94 o 
   2  25   6        0.01        6.58     20.71 o 
   3  25   6        4.26        8.28     29.53 o 
   4  25   6        1.92        7.56     33.06 o 
   5  25   6       19.92       38.93     33.59 o 
  -7  26   6        0.71       26.40     37.10 o 
  -6  26   6        1.18      -19.72     36.22 o 
  -5  26   6        2.16       12.95     34.12 o 
  -4  26   6       38.46       44.10     21.36 o 
  -3  26   6       31.99       65.79     23.08 o 
  -2  26   6        0.05        6.24     21.32 o 
  -1  26   6       82.26       60.71     23.45 o 
   0  26   6        8.84       14.46     22.24 o 
   1  26   6        1.75      -13.86     19.14 o 
   2  26   6        1.96        5.49     22.27 o 
   3  26   6        5.21       20.35     33.74 o 
   4  26   6        2.38       -3.62     30.73 o 
   5  26   6        4.75       20.58     40.01 o 
   6  26   6        5.51       43.89     36.57 o 
  -6  27   6       20.59       22.63     36.63 o 
  -5  27   6       28.74       24.60     26.71 o 
  -4  27   6        6.54        4.23     23.29 o 
  -3  27   6       56.71       79.98     26.28 o 
  -2  27   6        0.00       22.08     22.62 o 
  -1  27   6        4.58       15.47     21.50 o 
   0  27   6       28.49       20.04     22.28 o 
   1  27   6        0.04        7.37     22.86 o 
   2  27   6        1.20        1.61     23.08 o 
   3  27   6        0.07       14.76     34.01 o 
   4  27   6       11.22       23.20     35.47 o 
   5  27   6        0.05        0.59     37.77 o 
  -5  28   6       64.05       34.83     26.47 o 
  -4  28   6       41.87       47.32     26.22 o 
  -3  28   6      371.91      535.46     34.75 o 
  -2  28   6        2.83       24.04     21.04 o 
  -1  28   6        2.48       25.85     25.51 o 
   0  28   6       58.40       44.00     21.99 o 
   1  28   6        0.94       -4.88     32.55 o 
   2  28   6        8.20        4.41     37.27 o 
   3  28   6        0.04       10.04     37.54 o 
  -3  29   6        0.59       10.04     26.15 o 
  -2  29   6       34.46       67.73     25.80 o 
  -1  29   6       80.89       71.20     27.13 o 
   0  29   6        9.36       12.64     25.10 o 
   1  29   6        0.77        7.91     24.42 o 
   2  29   6        4.93       -0.80     38.38 o 
 -15   1   7       19.88        6.50     22.52 o 
 -14   1   7       71.12       50.38     24.02 o 
 -13   1   7        1.58       -4.74     18.70 o 
 -12   1   7        3.60       -2.22     19.88 o 
 -11   1   7       98.78      109.29     14.25 o 
 -10   1   7       83.63       78.82     10.07 o 
  -9   1   7      195.42      174.15      9.69 o 
  -8   1   7       29.06       83.62     21.10 o 
  -7   1   7      729.65      706.55     15.76 o 
  -6   1   7       74.30       76.21      6.07 o 
  -5   1   7      585.55      575.77      9.72 o 
  -4   1   7    11244.44    12757.55     93.57 o 
  -3   1   7      173.63      178.37      8.20 o 
  -2   1   7        0.23        5.55      5.54 o 
  -1   1   7      982.59     1090.74     11.90 o 
   0   1   7        0.77       12.10      4.78 o 
   1   1   7     1419.26     1479.50     11.36 o 
   2   1   7        3.95        6.67      5.14 o 
   3   1   7      156.48      157.13      8.43 o 
   4   1   7      788.84      804.41      8.94 o 
   5   1   7       92.12      118.95      7.17 o 
   6   1   7      785.52      786.73     12.13 o 
   7   1   7        0.00       10.32      7.45 o 
   8   1   7      172.00      162.62     15.28 o 
   9   1   7      104.34       82.32     15.34 o 
  10   1   7        0.23        1.25     25.96 o 
 -15   2   7        1.52        6.03     28.55 o 
 -14   2   7      149.33      154.51     26.28 o 
 -13   2   7      109.06      123.39     22.37 o 
 -12   2   7       15.02       11.21     15.23 o 
 -11   2   7      350.50      349.86     16.26 o 
 -10   2   7       90.88       90.00     12.20 o 
  -9   2   7        1.52        3.34      7.18 o 
  -8   2   7    15422.31    15180.18    121.28 o 
  -7   2   7      344.84      317.60      8.65 o 
  -6   2   7       53.06       52.23      7.67 o 
  -5   2   7      660.23      766.66     11.17 o 
  -4   2   7      397.74      432.71     11.64 o 
  -3   2   7      606.00      516.69      9.64 o 
  -2   2   7       47.45       53.48      6.94 o 
  -1   2   7     1981.90     2156.90     18.70 o 
   0   2   7     4873.51     5196.57     26.48 o 
   1   2   7      155.05      175.41      8.31 o 
   2   2   7      172.19      212.63      7.19 o 
   3   2   7     1073.35     1073.23     15.03 o 
   4   2   7     1063.63     1103.75     11.48 o 
   5   2   7      102.07       87.32      8.67 o 
   6   2   7        6.07       16.31      6.92 o 
   7   2   7      256.52      260.31     13.58 o 
   8   2   7      146.65      146.48     17.71 o 
   9   2   7       93.57       98.57     19.37 o 
  10   2   7       18.18       32.09     19.78 o 
 -15   3   7        2.16        5.42     32.94 o 
 -14   3   7      273.51      313.07     41.53 o 
 -13   3   7       25.06       32.60     17.83 o 
 -12   3   7      122.75      114.08     20.30 o 
 -11   3   7        2.78       21.69     13.00 o 
 -10   3   7       15.17       16.38      8.97 o 
  -9   3   7       36.80       22.56     10.03 o 
  -8   3   7       34.89       87.24     13.00 o 
  -7   3   7       18.85       18.01      5.70 o 
  -6   3   7       30.01       26.61      6.24 o 
  -5   3   7       11.54       23.09      5.07 o 
  -4   3   7     1641.50     1822.08     29.82 o 
  -3   3   7       10.94        6.93      6.10 o 
  -2   3   7       42.33       51.80      6.54 o 
  -1   3   7       11.25       18.15      5.73 o 
   0   3   7     2553.97     2652.30     16.43 o 
   1   3   7     3260.08     3757.50     40.45 o 
   2   3   7       13.64       18.24      5.43 o 
   3   3   7     2661.66     2530.35     17.55 o 
   4   3   7       74.44       79.97      7.60 o 
   5   3   7      369.55      410.52     12.16 o 
   6   3   7      208.73      239.47     11.91 o 
   7   3   7       22.79       25.82     10.79 o 
   8   3   7      268.77      257.08     16.37 o 
   9   3   7      330.74      378.11     25.44 o 
  10   3   7        5.05        9.69     15.34 o 
  11   3   7       28.32       30.94     24.70 o 
 -15   4   7       11.53        9.93     35.83 o 
 -14   4   7       22.00       33.68     31.81 o 
 -13   4   7      430.37      482.82     44.06 o 
 -12   4   7       48.59       46.18     15.41 o 
 -11   4   7       91.29       73.36     12.21 o 
 -10   4   7       94.65       80.59     11.69 o 
  -9   4   7      105.74      102.36     11.85 o 
  -8   4   7     9793.07    10060.41     35.70 o 
  -7   4   7        8.08       13.29      5.62 o 
  -6   4   7      939.29      901.41     10.86 o 
  -5   4   7       79.23       88.18      6.70 o 
  -4   4   7       98.40       93.45      9.15 o 
  -3   4   7    15490.28    17483.17    150.94 o 
  -2   4   7       71.95       78.65      6.15 o 
  -1   4   7       31.31       33.40      6.38 o 
   0   4   7       78.14       76.60      6.22 o 
   1   4   7      192.30      195.26      8.63 o 
   2   4   7     6283.56     6643.59     27.53 o 
   3   4   7      307.36      290.74      9.73 o 
   4   4   7      758.61      784.75     12.00 o 
   5   4   7     1215.11     1346.98     28.58 o 
   6   4   7       15.85       31.51     10.76 o 
   7   4   7       43.48       53.15     11.92 o 
   8   4   7      180.36      178.98     17.39 o 
   9   4   7       22.49       34.23     15.05 o 
  10   4   7       54.23       40.91     17.62 o 
  11   4   7       13.22       10.68     26.69 o 
  12   4   7      231.24      279.37     37.34 o 
 -15   5   7       65.47      139.93     45.91 o 
 -14   5   7       20.36       19.33     32.45 o 
 -13   5   7        1.72       23.52     23.54 o 
 -12   5   7        7.06        7.03     22.47 o 
 -11   5   7        1.43       16.48     19.49 o 
 -10   5   7       13.28       12.81      9.69 o 
  -9   5   7      604.14      617.22     18.88 o 
  -8   5   7       83.99      112.97      9.54 o 
  -7   5   7      204.08      195.39      8.59 o 
  -6   5   7      129.64      143.22      7.37 o 
  -5   5   7      157.09      158.83      7.47 o 
  -4   5   7     2935.18     3029.46     34.17 o 
  -3   5   7       57.36       61.32      6.45 o 
  -2   5   7      901.05      939.70     11.22 o 
  -1   5   7     2957.90     3097.38     16.04 o 
   0   5   7     2303.99     2523.14     29.47 o 
   1   5   7       62.48       96.21     10.34 o 
   2   5   7       58.54       65.01     10.54 o 
   3   5   7      605.50      572.63     10.43 o 
   4   5   7      830.23      807.41     15.26 o 
   5   5   7      129.25      128.13     10.30 o 
   6   5   7      135.29      118.16     16.69 o 
   7   5   7        4.31        9.51     10.58 o 
   8   5   7      210.19      198.57     18.35 o 
   9   5   7       30.21       18.60     16.47 o 
  10   5   7       10.03       13.24     22.29 o 
  11   5   7      148.00      169.86     31.76 o 
  12   5   7        4.71       23.90     24.41 o 
 -15   6   7       36.39       55.54     41.49 o 
 -14   6   7       19.03       27.77     32.94 o 
 -13   6   7        4.80        1.87     27.81 o 
 -12   6   7       22.45       23.27     22.11 o 
 -11   6   7        5.70       16.12     17.87 o 
 -10   6   7       20.10       16.33     12.67 o 
  -9   6   7      472.08      491.35     20.07 o 
  -8   6   7      111.92       97.86     11.58 o 
  -7   6   7       38.64       27.84      8.85 o 
  -6   6   7       66.07       71.66      8.48 o 
  -5   6   7       76.96       69.71      7.19 o 
  -4   6   7        3.61        7.97      6.47 o 
  -3   6   7      136.63      132.34      7.03 o 
  -2   6   7      361.55      415.83      7.08 o 
  -1   6   7     6352.73     6970.12     22.07 o 
   0   6   7      901.23     1077.67     23.66 o 
   1   6   7      793.04      837.34     14.80 o 
   2   6   7      360.45      315.54      8.79 o 
   3   6   7      155.24      195.91      9.87 o 
   4   6   7     1084.14     1098.39     14.47 o 
   5   6   7      697.07      772.99     15.51 o 
   6   6   7       24.84       26.63      9.68 o 
   7   6   7      204.13      169.87     20.51 o 
   8   6   7      142.37      109.52     15.79 o 
   9   6   7       38.32       30.85     15.52 o 
  10   6   7        0.06       21.26     31.31 o 
  11   6   7       14.70       17.88     28.34 o 
  12   6   7      103.28      106.97     36.20 o 
 -15   7   7      224.30      231.05     45.19 o 
 -14   7   7       39.08       25.60     34.39 o 
 -13   7   7       14.59        8.91     28.24 o 
 -12   7   7        0.82       26.20     23.10 o 
 -11   7   7       10.29       15.29     19.42 o 
 -10   7   7       75.40       69.10     13.86 o 
  -9   7   7     1682.32     1747.84     29.80 o 
  -8   7   7      239.60      265.20     13.41 o 
  -7   7   7      921.02      872.30     12.57 o 
  -6   7   7      217.36      200.69     10.63 o 
  -5   7   7        8.70        8.36      6.38 o 
  -4   7   7       31.41       53.04      7.00 o 
  -3   7   7       43.45       35.48      8.24 o 
  -2   7   7     1721.37     1947.39     16.81 o 
  -1   7   7     1432.27     1611.82      9.27 o 
   0   7   7        3.22        5.44      7.23 o 
   1   7   7     4638.53     5257.54     47.55 o 
   2   7   7      380.32      413.33      9.72 o 
   3   7   7     1666.39     1769.00     17.53 o 
   4   7   7        0.39        9.10      7.94 o 
   5   7   7     1784.14     1872.19     31.11 o 
   6   7   7        0.52       13.36     10.12 o 
   7   7   7       40.22       42.59     14.06 o 
   8   7   7       25.41       24.65     16.03 o 
   9   7   7        8.87        6.15     16.58 o 
  10   7   7        0.93        4.25     19.58 o 
  11   7   7       22.28        1.38     26.19 o 
  12   7   7      250.56      383.87     42.54 o 
 -15   8   7       11.01       36.10     37.19 o 
 -14   8   7       11.89       16.50     32.09 o 
 -13   8   7      105.42      137.17     34.44 o 
 -12   8   7       50.39       32.98     23.16 o 
 -11   8   7      141.68      152.33     21.08 o 
 -10   8   7      326.03      355.47     18.23 o 
  -9   8   7      230.65      248.39     15.02 o 
  -8   8   7     3549.16     3629.30     22.54 o 
  -7   8   7       13.98       17.83      8.59 o 
  -6   8   7      605.63      557.26     12.79 o 
  -5   8   7       68.83       73.28      7.88 o 
  -4   8   7        5.50       10.84      6.01 o 
  -3   8   7      224.01      205.52      7.29 o 
  -2   8   7       67.61       71.00      6.18 o 
  -1   8   7      954.95     1039.73     12.28 o 
   0   8   7       40.40       41.60      9.06 o 
   1   8   7     1170.40     1294.10     27.15 o 
   2   8   7      415.02      474.05     12.07 o 
   3   8   7       24.65       34.20      8.01 o 
   4   8   7      319.89      354.42     14.23 o 
   5   8   7     3391.87     3745.85     63.59 o 
   6   8   7       67.94       56.78     13.41 o 
   7   8   7      189.13      159.71     16.87 o 
   8   8   7      207.03      183.39     17.97 o 
   9   8   7      252.88      224.74     30.61 o 
  10   8   7       21.43       38.72     21.65 o 
  11   8   7       51.30       23.39     27.67 o 
  12   8   7       53.41       97.79     39.91 o 
 -14   9   7       58.41       67.09     34.43 o 
 -13   9   7       28.90       40.89     31.18 o 
 -12   9   7        0.16       22.99     28.29 o 
 -11   9   7        1.81       10.17     16.64 o 
 -10   9   7        6.62       19.50     12.71 o 
  -9   9   7      468.18      464.65     15.72 o 
  -8   9   7      147.08      164.64     12.19 o 
  -7   9   7      774.15      724.83     13.91 o 
  -6   9   7        2.46       13.56      7.43 o 
  -5   9   7       66.58       71.72      8.27 o 
  -4   9   7      327.95      333.41      8.46 o 
  -3   9   7        0.13       10.05      5.52 o 
  -2   9   7      963.19     1050.81     10.02 o 
  -1   9   7      221.90      273.23      9.31 o 
   0   9   7      105.75       94.07     10.63 o 
   1   9   7       46.91       77.42      8.53 o 
   2   9   7       42.25       51.49      9.98 o 
   3   9   7       21.75       31.54      9.02 o 
   4   9   7      352.63      361.72     22.70 o 
   5   9   7     1805.86     1959.26     65.25 o 
   6   9   7       77.64       66.25     13.81 o 
   7   9   7       73.82       61.98     15.22 o 
   8   9   7       27.00       26.58     16.98 o 
   9   9   7       88.91       83.89     20.34 o 
  10   9   7       19.93       45.99     24.04 o 
  11   9   7        1.89       17.09     28.02 o 
  12   9   7      293.53      470.76     54.56 o 
 -14  10   7       18.53       31.54     38.15 o 
 -13  10   7       15.69       24.53     29.48 o 
 -12  10   7       16.76       28.66     23.68 o 
 -11  10   7        8.82        8.07     19.85 o 
 -10  10   7        3.95        9.67     12.30 o 
  -9  10   7       42.53       75.02     12.83 o 
  -8  10   7       60.17       54.85     12.58 o 
  -7  10   7        0.05       13.72      9.46 o 
  -6  10   7     3494.78     3530.12     41.41 o 
  -5  10   7      526.79      500.16     13.79 o 
  -4  10   7      131.29      129.62      8.49 o 
  -3  10   7     1794.11     1848.88     23.98 o 
  -2  10   7      770.40      770.42      8.46 o 
  -1  10   7        5.05       25.31      6.49 o 
   0  10   7        0.00        5.89      5.65 o 
   1  10   7        7.45       15.03      8.31 o 
   2  10   7     3868.53     3977.25     44.78 o 
   3  10   7       56.84       53.11      9.74 o 
   4  10   7       12.91       18.05      9.18 o 
   5  10   7      773.99      813.78     37.59 o 
   6  10   7      142.08      132.58     14.34 o 
   7  10   7       26.98       24.90     15.41 o 
   8  10   7        3.33        8.90     15.32 o 
   9  10   7        7.30       37.30     20.66 o 
  10  10   7       24.52       29.99     26.54 o 
  11  10   7       45.26       39.85     30.27 o 
  12  10   7       26.61       80.03     38.92 o 
 -14  11   7       22.98       24.66     31.90 o 
 -13  11   7        4.02       -1.55     32.27 o 
 -12  11   7       25.25        1.19     26.88 o 
 -11  11   7       58.98       45.74     27.68 o 
 -10  11   7      115.49       89.71     16.94 o 
  -9  11   7     1073.04     1127.23     19.37 o 
  -8  11   7       18.19       17.16      9.90 o 
  -7  11   7     1022.19     1042.49     15.20 o 
  -6  11   7      735.45      739.38     13.46 o 
  -5  11   7     1377.63     1381.45     14.23 o 
  -4  11   7       83.71       80.18      8.58 o 
  -3  11   7       85.41       82.83      7.40 o 
  -2  11   7      132.09      100.49      8.09 o 
  -1  11   7        0.18       12.95      5.86 o 
   0  11   7        0.92        6.45      5.95 o 
   1  11   7      172.61      171.66     11.22 o 
   2  11   7        6.77        7.72      8.76 o 
   3  11   7      364.70      360.45     13.03 o 
   4  11   7      121.55      109.11     13.15 o 
   5  11   7       75.32       82.98     14.24 o 
   6  11   7       85.57       85.30     17.37 o 
   7  11   7       36.42       17.58     15.57 o 
   8  11   7       58.47       31.46     20.17 o 
   9  11   7       90.75      141.08     27.73 o 
  10  11   7        4.68       23.71     27.02 o 
  11  11   7       78.15       84.12     33.07 o 
  12  11   7        7.70       12.47     35.25 o 
 -14  12   7       17.67       40.28     38.80 o 
 -13  12   7        0.14      -19.70     33.78 o 
 -12  12   7       25.80        1.39     29.54 o 
 -11  12   7       23.80       20.87     22.43 o 
 -10  12   7       40.55       52.47     19.68 o 
  -9  12   7      100.07      117.48     13.91 o 
  -8  12   7      261.03      228.82     15.14 o 
  -7  12   7        3.96        7.83     10.11 o 
  -6  12   7      581.27      557.38     13.26 o 
  -5  12   7      173.38      190.54     11.08 o 
  -4  12   7      205.46      191.07      9.95 o 
  -3  12   7        1.01        6.29      6.80 o 
  -2  12   7      101.34       99.17      8.79 o 
  -1  12   7      129.48      116.13      8.98 o 
   0  12   7       68.62       64.96      6.54 o 
   1  12   7      140.21      153.32      9.90 o 
   2  12   7      669.52      629.92     18.01 o 
   3  12   7      224.48      243.95     12.10 o 
   4  12   7      911.68      978.44     46.68 o 
   5  12   7     1065.07     1142.91     72.75 o 
   6  12   7        0.20      -14.66     24.90 o 
   7  12   7       49.31       45.30     15.17 o 
   8  12   7      440.33      436.63     27.79 o 
   9  12   7      519.89      606.22     91.37 o 
  10  12   7       10.79       18.83     29.37 o 
  11  12   7        0.00       17.06     30.93 o 
  12  12   7       42.09       87.31     40.66 o 
 -14  13   7        0.77       -0.65     42.10 o 
 -13  13   7        1.18       -7.89     27.44 o 
 -12  13   7        0.07       17.12     25.49 o 
 -11  13   7        0.25        6.47     27.22 o 
 -10  13   7      156.55      167.39     21.72 o 
  -9  13   7        0.88        1.26     12.28 o 
  -8  13   7       28.80       25.20     11.86 o 
  -7  13   7      225.86      209.92     16.75 o 
  -6  13   7      152.67      142.28     12.18 o 
  -5  13   7      146.92      135.67     10.62 o 
  -4  13   7       22.63       24.33      8.55 o 
  -3  13   7      149.36      139.29      8.35 o 
  -2  13   7        9.86       12.57      8.19 o 
  -1  13   7       27.94       31.74      7.50 o 
   0  13   7       46.53       52.70      7.29 o 
   1  13   7      736.52      722.02     18.93 o 
   2  13   7       22.11       16.06      7.35 o 
   3  13   7       23.96       32.53      9.39 o 
   4  13   7       65.13       53.46     16.07 o 
   5  13   7      922.42      996.11     28.53 o 
   6  13   7        6.05        3.66     15.86 o 
   7  13   7       22.44       22.77     19.11 o 
   8  13   7      139.26      126.30     25.92 o 
   9  13   7       64.48       95.71     34.49 o 
  10  13   7       14.48       47.40     28.20 o 
  11  13   7       80.13      117.05     36.57 o 
  12  13   7      155.15      193.82     43.37 o 
 -13  14   7       12.09       18.29     36.26 o 
 -12  14   7       17.92       18.11     27.10 o 
 -11  14   7        8.40       28.39     28.77 o 
 -10  14   7        1.53        8.30     19.87 o 
  -9  14   7        0.73        3.28     14.47 o 
  -8  14   7      267.00      228.55     17.63 o 
  -7  14   7       30.40       29.64     11.68 o 
  -6  14   7      159.16      145.29     11.95 o 
  -5  14   7      379.37      341.40     15.48 o 
  -4  14   7      107.65       90.62      9.61 o 
  -3  14   7       28.18       18.46      8.93 o 
  -2  14   7       92.34       87.54     10.40 o 
  -1  14   7      130.33      114.25     16.57 o 
   0  14   7     1272.66     1306.20     17.48 o 
   1  14   7        3.34       15.15      6.63 o 
   2  14   7        0.23       18.44      8.21 o 
   3  14   7      555.26      557.44     19.87 o 
   4  14   7      388.23      402.66     23.18 o 
   5  14   7      662.97      703.64     41.61 o 
   6  14   7      300.95      284.83     23.33 o 
   7  14   7       12.57       21.79     19.22 o 
   8  14   7      227.83      181.43     36.82 o 
   9  14   7       39.96       47.60     28.47 o 
  10  14   7      182.64      233.91     38.11 o 
  11  14   7       44.02       99.96     39.11 o 
  12  14   7        3.89       -7.52     37.16 o 
 -13  15   7       57.71       51.09     39.05 o 
 -12  15   7       15.72       30.75     27.73 o 
 -11  15   7        0.14        5.00     29.04 o 
 -10  15   7        4.71        9.65     19.38 o 
  -9  15   7        3.00       -2.12     17.23 o 
  -8  15   7       53.85       42.82     12.52 o 
  -7  15   7        0.78        8.07     11.42 o 
  -6  15   7        0.65        6.37     11.71 o 
  -5  15   7      232.04      225.31     15.35 o 
  -4  15   7      603.09      588.68     21.81 o 
  -3  15   7       31.22       23.08     11.32 o 
  -2  15   7       10.59        3.57     23.94 o 
  -1  15   7       53.51       50.21     14.61 o 
   0  15   7       46.22       48.01      8.12 o 
   1  15   7      509.87      502.31     20.91 o 
   2  15   7      174.61      164.10     11.15 o 
   3  15   7       84.60       61.99     22.49 o 
   4  15   7      265.40      262.51     23.08 o 
   5  15   7      541.43      581.03     26.51 o 
   6  15   7       62.64       51.82     29.50 o 
   7  15   7       28.34       57.52     24.36 o 
   8  15   7        0.11       23.60     26.01 o 
   9  15   7       12.65       20.73     29.42 o 
  10  15   7      157.54      182.63     35.03 o 
  11  15   7        2.92       16.87     37.00 o 
 -13  16   7        0.63       -8.20     38.33 o 
 -12  16   7        1.81       -2.37     31.35 o 
 -11  16   7       48.33       49.21     31.72 o 
 -10  16   7       71.69       98.46     33.24 o 
  -9  16   7       86.03       74.36     21.74 o 
  -8  16   7       12.44       20.36     15.80 o 
  -7  16   7       19.88       21.02     18.66 o 
  -6  16   7        5.11        9.40     12.56 o 
  -5  16   7       71.90       74.81     12.43 o 
  -4  16   7      125.27      111.20     11.23 o 
  -3  16   7      117.00      141.01     20.46 o 
  -2  16   7       27.46       19.12     11.50 o 
  -1  16   7       70.29       62.39     15.02 o 
   0  16   7     1061.86     1092.11     15.04 o 
   1  16   7      117.77      109.57      8.78 o 
   2  16   7      161.35      142.16     12.40 o 
   3  16   7       30.92       38.51     10.89 o 
   4  16   7      177.72      136.17     20.82 o 
   5  16   7      104.57       83.19     30.56 o 
   6  16   7       75.78       73.08     31.55 o 
   7  16   7        2.00        8.82     23.31 o 
   8  16   7        6.33       12.61     27.57 o 
   9  16   7       66.05       78.23     33.28 o 
  10  16   7        0.44       20.77     30.19 o 
  11  16   7       17.65       71.99     37.46 o 
 -12  17   7       13.90       14.94     31.31 o 
 -11  17   7        7.74       -5.99     31.15 o 
 -10  17   7        0.03       26.63     28.89 o 
  -9  17   7       20.52       26.67     20.05 o 
  -8  17   7       36.25       45.69     23.90 o 
  -7  17   7       45.82       37.18     19.16 o 
  -6  17   7        0.81       16.27     11.42 o 
  -5  17   7       26.29       53.80     13.97 o 
  -4  17   7      106.29      101.05     16.11 o 
  -3  17   7      121.07      115.09     16.48 o 
  -2  17   7        8.79       11.28     16.43 o 
  -1  17   7        1.49       24.39      9.68 o 
   0  17   7       17.00       25.28     10.82 o 
   1  17   7      399.44      373.28     14.65 o 
   2  17   7       62.55       62.13     12.09 o 
   3  17   7      215.17      250.01     19.98 o 
   4  17   7      296.76      263.30     23.35 o 
   5  17   7        2.96       18.43     18.08 o 
   6  17   7       12.90       24.26     21.84 o 
   7  17   7       48.73       28.61     21.87 o 
   8  17   7       16.96       25.13     28.24 o 
   9  17   7       15.19       -6.76     34.86 o 
  10  17   7        9.73       35.41     35.93 o 
  11  17   7       18.38       39.09     41.33 o 
 -12  18   7        0.10        1.38     41.03 o 
 -11  18   7       23.98       22.75     33.74 o 
 -10  18   7        4.30       24.47     29.61 o 
  -9  18   7        4.92       18.81     27.17 o 
  -8  18   7        6.71       15.92     20.18 o 
  -7  18   7      149.37      142.11     23.29 o 
  -6  18   7        8.09       17.89     17.30 o 
  -5  18   7        0.55       19.76     16.83 o 
  -4  18   7      171.14      136.08     20.18 o 
  -3  18   7      192.56      198.71     17.97 o 
  -2  18   7       26.32       21.68     14.92 o 
  -1  18   7      370.73      352.79     15.38 o 
   0  18   7      254.22      226.07     14.37 o 
   1  18   7        9.69        5.96     10.71 o 
   2  18   7       88.45       85.35     12.37 o 
   3  18   7      362.33      298.30     36.97 o 
   4  18   7       11.36       24.01     17.09 o 
   5  18   7        0.96       15.96     20.01 o 
   6  18   7        9.23       14.17     32.62 o 
   7  18   7       50.16       47.86     28.25 o 
   8  18   7      104.93       63.66     33.49 o 
   9  18   7       12.25       -5.03     31.06 o 
  10  18   7        9.47        8.11     36.12 o 
 -12  19   7       11.04        6.06     35.73 o 
 -11  19   7       43.82      117.48     46.86 o 
 -10  19   7      147.64      138.88     35.91 o 
  -9  19   7       14.61       30.25     28.85 o 
  -8  19   7       24.63       10.26     27.46 o 
  -7  19   7        1.41       13.04     21.48 o 
  -6  19   7        0.00       16.22     17.64 o 
  -5  19   7        1.27       16.82     17.37 o 
  -4  19   7        4.59       24.17     16.97 o 
  -3  19   7        9.00       18.42     20.83 o 
  -2  19   7        5.85       26.35     14.98 o 
  -1  19   7     1208.11     1157.15     19.01 o 
   0  19   7      125.32      124.53     13.77 o 
   1  19   7        4.10       14.46     12.20 o 
   2  19   7       18.40       18.15     12.84 o 
   3  19   7       20.24       22.94     16.38 o 
   4  19   7        8.67        5.29     31.23 o 
   5  19   7       90.35       57.10     30.21 o 
   6  19   7        5.41       16.83     27.64 o 
   7  19   7        6.90        4.02     28.64 o 
   8  19   7       42.44       55.80     31.39 o 
   9  19   7       29.55       39.08     30.72 o 
  10  19   7       11.25       28.06     38.27 o 
 -11  20   7       10.60       17.48     38.27 o 
 -10  20   7       12.04       11.92     30.01 o 
  -9  20   7       15.98       21.16     30.45 o 
  -8  20   7       25.44        2.30     27.69 o 
  -7  20   7        0.32       13.63     22.06 o 
  -6  20   7       70.20       75.75     21.86 o 
  -5  20   7        3.98       22.92     17.85 o 
  -4  20   7       12.25       -0.99     16.99 o 
  -3  20   7       33.63       40.71     17.59 o 
  -2  20   7      285.52      299.95     20.24 o 
  -1  20   7       38.84       39.47     17.67 o 
   0  20   7       44.47       16.89     13.18 o 
   1  20   7        1.80       -3.96     14.03 o 
   2  20   7       72.27       65.56     13.93 o 
   3  20   7      465.84      442.52     41.09 o 
   4  20   7       92.30       84.67     21.40 o 
   5  20   7       52.52       82.44     26.42 o 
   6  20   7       78.17       80.14     30.58 o 
   7  20   7       48.67       53.35     29.36 o 
   8  20   7       16.02       11.63     32.36 o 
   9  20   7       65.86       45.22     41.43 o 
 -11  21   7        3.65        8.23     36.19 o 
 -10  21   7       57.64       43.87     35.16 o 
  -9  21   7       35.78       35.81     35.91 o 
  -8  21   7        0.14       19.98     29.75 o 
  -7  21   7       25.30       38.78     30.62 o 
  -6  21   7       19.94       36.75     21.93 o 
  -5  21   7        2.82        6.26     20.80 o 
  -4  21   7       22.24       21.30     20.30 o 
  -3  21   7        2.89       25.40     18.49 o 
  -2  21   7       36.70       44.16     17.77 o 
  -1  21   7       39.89       51.63     16.15 o 
   0  21   7       56.58       40.31     16.22 o 
   1  21   7       24.99        3.88     13.83 o 
   2  21   7       28.32       12.58     15.18 o 
   3  21   7        0.08       10.99     23.06 o 
   4  21   7       88.19       85.98     45.96 o 
   5  21   7       91.23      103.47     33.92 o 
   6  21   7       39.64       78.33     34.36 o 
   7  21   7       32.31       53.23     31.36 o 
   8  21   7        7.64       29.23     33.16 o 
   9  21   7        8.71       10.22     35.14 o 
 -10  22   7       13.38       23.37     38.67 o 
  -9  22   7        1.34      -17.30     31.20 o 
  -8  22   7        1.03        4.35     30.05 o 
  -7  22   7       58.17       49.16     34.42 o 
  -6  22   7       17.39       25.17     23.37 o 
  -5  22   7       58.14       53.16     22.89 o 
  -4  22   7       27.97       27.43     22.22 o 
  -3  22   7        0.04       12.09     19.00 o 
  -2  22   7      389.59      357.99     19.98 o 
  -1  22   7      150.37      141.97     18.72 o 
   0  22   7      291.70      277.88     19.24 o 
   1  22   7       13.92        5.93     14.39 o 
   2  22   7       63.18       32.67     17.02 o 
   3  22   7        2.91        8.47     23.35 o 
   6  22   7        2.50       15.11     30.71 o 
   7  22   7      114.51      135.52     35.70 o 
   8  22   7       18.83        1.14     29.08 o 
  -9  23   7        0.39        7.22     34.41 o 
  -8  23   7       26.10        7.50     32.70 o 
  -7  23   7        1.92        8.10     29.07 o 
  -6  23   7       37.22       43.70     28.17 o 
  -5  23   7        0.81        0.23     32.23 o 
  -4  23   7      348.66      325.50     33.93 o 
  -3  23   7      476.19      565.84     61.98 o 
  -2  23   7       43.95       56.14     22.45 o 
  -1  23   7       31.63       25.27     15.08 o 
   0  23   7       30.13       18.37     15.36 o 
   1  23   7      105.16       70.21     19.43 o 
   2  23   7       55.26       62.18     28.50 o 
   3  23   7        2.35       -3.46     28.06 o 
   4  23   7       42.22       46.12     30.40 o 
   7  23   7       12.13        7.81     33.34 o 
   8  23   7      122.09      133.93     45.47 o 
  -9  24   7       17.02       13.06     35.01 o 
  -8  24   7        2.76       32.99     34.76 o 
  -7  24   7       15.85       25.71     32.37 o 
  -6  24   7       17.69        8.58     30.45 o 
  -5  24   7       19.62       31.95     29.37 o 
  -4  24   7       25.75       32.83     28.91 o 
  -3  24   7      811.97      924.23     31.90 o 
  -2  24   7        2.60       31.81     19.64 o 
  -1  24   7        4.75       36.12     20.65 o 
   0  24   7        0.21        9.99     15.02 o 
   1  24   7        0.94        1.35     17.73 o 
   2  24   7      161.36      168.45     39.38 o 
   3  24   7       93.37       96.36     35.19 o 
   4  24   7        1.88       25.45     33.07 o 
   5  24   7        3.84       20.68     31.18 o 
  -8  25   7        3.83       19.63     37.91 o 
  -7  25   7       23.16       29.26     38.41 o 
  -6  25   7        1.36       19.75     31.48 o 
  -5  25   7        0.43       11.36     30.95 o 
  -4  25   7       24.49       27.37     21.47 o 
  -3  25   7       10.88       24.72     20.91 o 
  -2  25   7       55.79      135.96     25.05 o 
  -1  25   7       33.27       57.86     18.15 o 
   0  25   7       30.21        8.08     20.80 o 
   1  25   7        2.32        0.11     20.37 o 
   2  25   7       12.11       11.18     30.85 o 
   3  25   7        0.18       -1.29     29.50 o 
   4  25   7        4.11      -11.35     31.20 o 
   5  25   7        0.09       23.60     32.64 o 
  -7  26   7        1.64      -10.58     36.09 o 
  -6  26   7        0.07       -4.35     33.80 o 
  -5  26   7       14.47       20.84     34.31 o 
  -4  26   7        2.29       10.80     22.24 o 
  -3  26   7       10.69       31.02     21.80 o 
  -2  26   7       26.13       43.50     21.64 o 
  -1  26   7       46.33       41.17     23.62 o 
   0  26   7      149.83      123.97     39.65 o 
   1  26   7        0.02       28.68     20.79 o 
   2  26   7        0.06       24.92     34.20 o 
   3  26   7        8.50       27.60     32.92 o 
   4  26   7        0.39      -19.89     34.64 o 
   5  26   7        5.74       17.27     33.43 o 
  -6  27   7       47.85       55.50     49.46 o 
  -5  27   7       19.53       20.43     25.65 o 
  -4  27   7       14.74       16.01     25.92 o 
  -3  27   7       98.94      106.84     27.35 o 
  -2  27   7        9.41       29.50     21.18 o 
  -1  27   7       10.73       27.95     24.10 o 
   0  27   7        4.20       19.13     22.29 o 
   1  27   7       31.50       16.20     35.11 o 
   2  27   7       35.99       42.64     40.26 o 
   3  27   7        0.06       -2.45     37.57 o 
   4  27   7        0.79       22.98     36.75 o 
  -5  28   7       33.56       40.46     27.40 o 
  -4  28   7       14.20       18.00     26.00 o 
  -3  28   7        2.51       34.40     23.91 o 
  -2  28   7      318.31      288.91     32.72 o 
  -1  28   7      271.39      355.29     36.70 o 
   0  28   7       15.79       21.65     22.41 o 
   1  28   7        3.98       10.69     38.12 o 
   2  28   7        0.15      -15.28     36.08 o 
   3  28   7        2.07        4.42     36.58 o 
  -3  29   7        1.46       35.98     28.29 o 
  -2  29   7      129.82      147.85     26.26 o 
  -1  29   7       39.19       58.72     22.90 o 
   0  29   7        1.17       16.18     25.22 o 
   1  29   7       10.83       17.99     35.86 o 
 -15   0   8       35.18       30.27     35.17 o 
 -14   0   8       19.77       -3.36     29.25 o 
 -13   0   8      330.68      335.55     39.53 o 
 -12   0   8        0.00      -16.47     21.60 o 
 -11   0   8        0.37        2.93     13.54 o 
 -10   0   8     1138.54     1020.69     43.12 o 
  -9   0   8      768.79      729.33     22.90 o 
  -8   0   8     4307.47     4253.03     36.45 o 
  -7   0   8        0.02        6.26      8.73 o 
  -6   0   8      414.82      394.15     11.48 o 
  -5   0   8      190.47      173.96     16.82 o 
  -4   0   8     1532.85     1684.42     19.59 o 
  -3   0   8    26231.05    29498.39    322.62 o 
  -2   0   8      438.06      465.65     12.38 o 
  -1   0   8     1080.89     1231.58     27.24 o 
   0   0   8     3752.85     4245.43     34.75 o 
   1   0   8      904.08      926.43     20.51 o 
   2   0   8      414.23      461.73     16.12 o 
   3   0   8       33.70       35.28     10.81 o 
   4   0   8      964.15     1040.94     19.58 o 
   5   0   8        0.02       14.68      8.37 o 
   6   0   8      491.57      483.14     17.38 o 
   7   0   8      916.89      994.98     32.27 o 
   8   0   8       85.52       77.07     16.03 o 
   9   0   8       10.28        6.51     34.82 o 
 -15   1   8       59.20      105.27     26.16 o 
 -14   1   8        4.42        8.17     21.38 o 
 -13   1   8       38.28       35.26     19.27 o 
 -12   1   8       78.81       86.02     21.40 o 
 -11   1   8        1.46        2.20     12.01 o 
 -10   1   8      438.40      422.62     13.62 o 
  -9   1   8      486.36      453.28     11.04 o 
  -8   1   8      108.61      108.04      8.56 o 
  -7   1   8      419.15      423.21      9.79 o 
  -6   1   8      158.50      147.74      6.20 o 
  -5   1   8      212.61      224.83      9.05 o 
  -4   1   8      111.03      116.17      7.27 o 
  -3   1   8       91.97       96.18      9.51 o 
  -2   1   8     6146.91     6579.03     39.29 o 
  -1   1   8      642.13      663.45      9.83 o 
   0   1   8     2592.45     2953.50     14.18 o 
   1   1   8      297.33      287.54      6.77 o 
   2   1   8       12.87       16.15      6.51 o 
   3   1   8       24.68       26.50      8.08 o 
   4   1   8      776.03      724.04     11.70 o 
   5   1   8       22.02       20.44      6.52 o 
   6   1   8       99.23       94.34      8.82 o 
   7   1   8        3.69       20.31      8.65 o 
   8   1   8       48.92       46.79     13.96 o 
   9   1   8       19.33       33.88     13.85 o 
  10   1   8        0.81       11.31     30.39 o 
 -15   2   8       16.15       14.65     38.61 o 
 -14   2   8        0.92       18.20     21.59 o 
 -13   2   8       13.98        6.80     20.21 o 
 -12   2   8       10.38       12.80     13.69 o 
 -11   2   8        9.50       20.79     11.03 o 
 -10   2   8       28.54       33.36     10.07 o 
  -9   2   8       14.97       26.96      8.12 o 
  -8   2   8     1806.87     1772.52     21.97 o 
  -7   2   8       81.50       68.97      7.90 o 
  -6   2   8      417.87      385.13      9.31 o 
  -5   2   8        1.43       10.36      4.85 o 
  -4   2   8      287.09      288.65      7.22 o 
  -3   2   8      113.25      155.00     10.58 o 
  -2   2   8       16.78       21.98      7.01 o 
  -1   2   8     1639.93     1638.64     15.96 o 
   0   2   8      194.68      246.73      8.26 o 
   1   2   8      700.75      762.11     12.08 o 
   2   2   8      871.64      905.25      8.78 o 
   3   2   8       10.49       21.12      5.96 o 
   4   2   8      462.16      411.28     24.27 o 
   5   2   8     1000.83     1028.63     12.84 o 
   6   2   8      108.68      106.98      9.40 o 
   7   2   8      218.81      226.85     13.87 o 
   8   2   8        8.23       20.47     14.09 o 
   9   2   8        2.45        2.45     14.30 o 
  10   2   8       31.67       19.87     19.32 o 
 -15   3   8       37.74       58.96     40.80 o 
 -14   3   8        5.46       15.77     32.97 o 
 -13   3   8        0.01        6.65     18.91 o 
 -12   3   8      162.16      142.75     18.90 o 
 -11   3   8        0.14        1.61     11.64 o 
 -10   3   8      283.01      250.07     13.95 o 
  -9   3   8     1853.55     1886.12     17.29 o 
  -8   3   8        0.19        5.78      7.05 o 
  -7   3   8      138.70      149.39      7.77 o 
  -6   3   8        3.62        9.32      5.53 o 
  -5   3   8        0.60        6.53      4.05 o 
  -4   3   8     2211.03     2365.70     27.79 o 
  -3   3   8      600.97      655.07     33.22 o 
  -2   3   8      313.34      330.17      9.98 o 
  -1   3   8       15.60       15.89      7.10 o 
   0   3   8      443.82      454.66      8.70 o 
   1   3   8     5218.81     5603.48     27.87 o 
   2   3   8        2.64        4.29      4.50 o 
   3   3   8       30.76       22.81      7.15 o 
   4   3   8       24.96       35.61      8.63 o 
   5   3   8      477.35      541.79     16.34 o 
   6   3   8      587.29      626.50     14.08 o 
   7   3   8       46.01       54.22     12.34 o 
   8   3   8        0.15        7.87     13.53 o 
   9   3   8       63.85       50.59     16.84 o 
  10   3   8        3.54       10.92     18.67 o 
 -15   4   8       32.30       46.16     39.75 o 
 -14   4   8       12.30       23.96     30.58 o 
 -13   4   8        9.31       29.24     27.85 o 
 -12   4   8       14.35        2.51     15.45 o 
 -11   4   8      203.12      166.03     13.46 o 
 -10   4   8       66.03       44.46     10.25 o 
  -9   4   8       38.39       43.45      9.61 o 
  -8   4   8      958.19      930.71     25.98 o 
  -7   4   8        0.25        6.25      5.59 o 
  -6   4   8      464.31      435.11      8.11 o 
  -5   4   8      488.84      557.83      8.54 o 
  -4   4   8       95.83      126.75      6.73 o 
  -3   4   8     5848.46     6721.65     33.74 o 
  -2   4   8      460.61      473.83     16.22 o 
  -1   4   8     4807.90     5324.26     45.80 o 
   0   4   8     3132.74     3368.46     14.57 o 
   1   4   8      476.41      532.40      8.59 o 
   2   4   8      507.85      631.52     10.61 o 
   3   4   8       31.64       25.38      8.09 o 
   4   4   8      302.08      282.11     17.18 o 
   5   4   8     2649.16     2736.25     20.06 o 
   6   4   8        9.53       20.64     10.25 o 
   7   4   8       45.06       52.00     13.56 o 
   8   4   8        0.05       18.80     13.40 o 
   9   4   8       88.79       94.16     19.44 o 
  10   4   8       70.22      108.73     22.84 o 
  11   4   8        0.00        8.60     22.51 o 
 -15   5   8       14.59       69.19     38.44 o 
 -14   5   8        0.38       31.33     30.78 o 
 -13   5   8        1.66        1.27     30.71 o 
 -12   5   8       19.13       20.86     20.70 o 
 -11   5   8        4.55       10.38     14.25 o 
 -10   5   8        4.37        0.71      9.71 o 
  -9   5   8      125.09      124.03     11.74 o 
  -8   5   8      380.76      395.28     13.85 o 
  -7   5   8      292.29      284.39      9.48 o 
  -6   5   8        0.50       11.16      6.29 o 
  -5   5   8        7.31       19.79      6.52 o 
  -4   5   8      503.39      437.71     10.05 o 
  -3   5   8       17.34       24.12      6.43 o 
  -2   5   8     3992.17     4271.70     23.79 o 
  -1   5   8      218.19      205.56      6.92 o 
   0   5   8       20.38       18.35      5.26 o 
   1   5   8       23.68        9.56      8.05 o 
   2   5   8       26.45       25.94      7.19 o 
   3   5   8        0.48        5.72      7.17 o 
   4   5   8      705.83      711.24     23.44 o 
   5   5   8     1135.17     1297.65     36.70 o 
   6   5   8        0.49       27.84      9.93 o 
   7   5   8       27.48       24.93     11.15 o 
   8   5   8        6.09       18.37     15.64 o 
   9   5   8        0.08        6.26     17.48 o 
  10   5   8       38.32       66.01     20.94 o 
  11   5   8       48.79       66.39     30.69 o 
  12   5   8       68.91       76.65     29.93 o 
 -15   6   8       14.61       30.42     39.01 o 
 -14   6   8        3.37       -9.12     35.01 o 
 -13   6   8        0.87       37.03     30.06 o 
 -12   6   8        6.39        2.14     22.71 o 
 -11   6   8       52.80       69.74     15.48 o 
 -10   6   8        2.44       12.84     12.21 o 
  -9   6   8      183.24      156.67     13.74 o 
  -8   6   8     5299.11     5444.54     43.35 o 
  -7   6   8        3.58       12.41      8.09 o 
  -6   6   8       96.38       83.39      8.85 o 
  -5   6   8       13.96       13.76      6.37 o 
  -4   6   8        4.59       12.16      5.73 o 
  -3   6   8     1851.59     1977.06     26.04 o 
  -2   6   8      144.04      142.68      7.06 o 
  -1   6   8      432.51      516.96      8.75 o 
   0   6   8        5.49       15.54      9.63 o 
   1   6   8      160.03      157.60      7.96 o 
   2   6   8      221.98      186.89      8.71 o 
   3   6   8       41.49       42.50      9.54 o 
   4   6   8      580.64      597.27     12.38 o 
   5   6   8       30.32       78.30     12.08 o 
   6   6   8        7.17       13.47      9.62 o 
   7   6   8        9.68       13.71     12.68 o 
   8   6   8       21.84       17.70     14.32 o 
   9   6   8      140.20      169.60     18.79 o 
  10   6   8       12.43       29.66     22.35 o 
  11   6   8       16.68       37.27     29.16 o 
  12   6   8      107.66      175.26     36.22 o 
 -15   7   8      327.12      435.02     54.52 o 
 -14   7   8        1.22       -3.37     32.87 o 
 -13   7   8        9.86        0.75     24.62 o 
 -12   7   8      208.32      196.13     29.38 o 
 -11   7   8        0.94       12.57     12.62 o 
 -10   7   8       98.29      106.48     14.69 o 
  -9   7   8      475.02      456.51     16.86 o 
  -8   7   8       27.15       56.50     32.29 o 
  -7   7   8     1393.76     1364.98     19.35 o 
  -6   7   8      381.63      344.16     12.05 o 
  -5   7   8      560.43      504.77      9.68 o 
  -4   7   8      489.00      530.10     10.67 o 
  -3   7   8        9.28       18.67      6.79 o 
  -2   7   8       30.79       19.58      5.81 o 
  -1   7   8      585.86      690.13      8.68 o 
   0   7   8      612.77      685.80     11.46 o 
   1   7   8      199.69      173.79      9.13 o 
   2   7   8        2.93        9.01      6.98 o 
   3   7   8       19.73       51.40     10.28 o 
   4   7   8        8.43       19.20      8.78 o 
   5   7   8     1643.32     1902.40     52.02 o 
   6   7   8       21.36       31.42     10.62 o 
   7   7   8       36.55       25.11     15.21 o 
   8   7   8        0.78       15.41     14.85 o 
   9   7   8      362.08      384.43     24.62 o 
  10   7   8        0.78       19.27     22.31 o 
  11   7   8      196.18      253.31     41.21 o 
  12   7   8      229.90      347.89     49.17 o 
 -14   8   8       60.34       96.49     36.44 o 
 -13   8   8      154.05      166.46     36.32 o 
 -12   8   8       37.28       68.89     25.61 o 
 -11   8   8       53.69       54.69     15.62 o 
 -10   8   8      216.02      202.97     16.08 o 
  -9   8   8      145.63      150.04     13.83 o 
  -8   8   8     5614.33     5930.73     35.84 o 
  -7   8   8      106.26       94.82      9.05 o 
  -6   8   8      306.42      283.05     10.54 o 
  -5   8   8     1357.91     1398.65     14.40 o 
  -4   8   8      335.33      352.20      8.99 o 
  -3   8   8       64.40       64.19      7.67 o 
  -2   8   8       85.79       87.20      6.35 o 
  -1   8   8      212.32      186.53     10.17 o 
   0   8   8      294.77      302.40     10.71 o 
   1   8   8      335.21      404.52     10.46 o 
   2   8   8      205.11      204.21     10.47 o 
   3   8   8      242.31      272.55     12.26 o 
   4   8   8       32.95       22.84      9.43 o 
   5   8   8     5865.40     6291.47     37.84 o 
   6   8   8        8.26       30.63     13.09 o 
   7   8   8        0.78       10.69     14.06 o 
   8   8   8        8.11        6.88     24.98 o 
   9   8   8      114.17      124.43     23.62 o 
  10   8   8      331.50      390.51     62.98 o 
  11   8   8      116.47      182.26     35.10 o 
  12   8   8      262.06      344.01     42.81 o 
 -14   9   8       59.62       24.91     33.53 o 
 -13   9   8        1.33       21.37     32.53 o 
 -12   9   8        4.12       12.58     23.42 o 
 -11   9   8        0.34        6.85     17.81 o 
 -10   9   8       90.09       84.35     15.12 o 
  -9   9   8     1340.52     1354.32     21.61 o 
  -8   9   8      105.62      124.41     12.98 o 
  -7   9   8       67.54       56.74      9.92 o 
  -6   9   8      490.40      462.64     11.96 o 
  -5   9   8      109.33      112.50      8.18 o 
  -4   9   8       32.00       46.65      7.48 o 
  -3   9   8       95.78       97.14      7.02 o 
  -2   9   8      393.86      361.47      7.72 o 
  -1   9   8      349.50      368.22      8.96 o 
   0   9   8      205.13      237.39     10.97 o 
   1   9   8     1428.85     1410.00     13.63 o 
   2   9   8      111.69       99.93      9.55 o 
   3   9   8     1076.29     1030.91     18.34 o 
   4   9   8      108.01      111.65     12.15 o 
   5   9   8     2560.96     2849.40     60.13 o 
   6   9   8       99.62       86.32     14.99 o 
   7   9   8       22.66       17.85     15.15 o 
   8   9   8       15.48       23.88     15.61 o 
   9   9   8       30.85       22.98     19.06 o 
  10   9   8       69.90      100.74     29.18 o 
  11   9   8      237.65      299.06     44.09 o 
  12   9   8       27.38       38.04     36.08 o 
 -14  10   8       44.82       47.01     38.20 o 
 -13  10   8      387.73      432.38     46.16 o 
 -12  10   8       34.40       31.21     27.46 o 
 -11  10   8      197.99      198.36     23.73 o 
 -10  10   8       46.60       45.17     13.38 o 
  -9  10   8        2.47       24.21     11.17 o 
  -8  10   8      117.69       98.24     12.97 o 
  -7  10   8       11.35       13.93      7.59 o 
  -6  10   8      992.98     1021.88     36.79 o 
  -5  10   8     1095.82     1136.97     22.65 o 
  -4  10   8       86.97       88.29      8.38 o 
  -3  10   8      198.38      201.86      7.97 o 
  -2  10   8        3.18        6.37      5.30 o 
  -1  10   8       47.27       61.21      6.16 o 
   0  10   8      487.66      468.65     11.51 o 
   1  10   8      816.31      835.17     16.07 o 
   2  10   8      413.38      381.33     13.17 o 
   3  10   8      126.81      136.66     11.72 o 
   4  10   8      198.52      220.78     20.55 o 
   5  10   8      280.56      340.47     20.33 o 
   6  10   8      632.86      558.51     22.55 o 
   7  10   8       40.32       39.96     15.24 o 
   8  10   8       39.67       40.70     19.98 o 
   9  10   8        5.70       24.18     21.86 o 
  10  10   8      159.98      220.76     38.87 o 
  11  10   8       19.06       23.95     31.82 o 
  12  10   8        8.51       25.82     34.11 o 
 -14  11   8       32.32       26.33     36.28 o 
 -13  11   8       23.77       33.55     30.44 o 
 -12  11   8      343.46      325.98     40.62 o 
 -11  11   8        2.15       12.13     27.93 o 
 -10  11   8      212.28      203.80     17.32 o 
  -9  11   8     1772.96     1770.50     34.91 o 
  -8  11   8       63.09       87.98     13.69 o 
  -7  11   8       22.21       23.70      9.07 o 
  -6  11   8       69.27       61.51      9.40 o 
  -5  11   8     3611.21     3737.26     23.11 o 
  -4  11   8     4929.54     5060.07     39.18 o 
  -3  11   8       83.31       73.26      6.91 o 
  -2  11   8        1.15        5.78      5.46 o 
  -1  11   8        6.30        9.44      5.89 o 
   0  11   8      173.32      165.65      7.95 o 
   1  11   8     1732.99     1795.58     51.55 o 
   2  11   8      131.25      138.27     11.10 o 
   3  11   8      544.39      555.51     15.49 o 
   4  11   8      181.79      178.27     12.74 o 
   5  11   8        0.74        6.15     22.19 o 
   6  11   8      759.48      767.02     26.93 o 
   7  11   8       27.32       35.60     19.47 o 
   8  11   8       11.96        7.47     29.71 o 
   9  11   8       44.08       45.69     25.71 o 
  10  11   8        9.22        6.76     28.37 o 
  11  11   8       74.57       64.11     33.04 o 
  12  11   8      124.39      202.21     44.25 o 
 -14  12   8        9.50       -4.80     37.38 o 
 -13  12   8       30.18       44.37     33.74 o 
 -12  12   8       17.98       18.25     30.36 o 
 -11  12   8      315.99      349.35     39.41 o 
 -10  12   8      153.28      148.95     15.97 o 
  -9  12   8      458.07      556.20     18.49 o 
  -8  12   8      836.76      837.36     24.61 o 
  -7  12   8       16.82       22.48     10.54 o 
  -6  12   8      172.67      149.96     11.09 o 
  -5  12   8      109.19      108.89      9.22 o 
  -4  12   8      264.25      212.57     12.46 o 
  -3  12   8     1152.61     1222.07     14.50 o 
  -2  12   8        0.28        4.59      6.02 o 
  -1  12   8        0.02       12.57      6.22 o 
   0  12   8      183.43      168.71      7.57 o 
   1  12   8      188.60      194.59     12.29 o 
   2  12   8        5.25       16.76     10.17 o 
   3  12   8       40.22       56.33     11.52 o 
   4  12   8     1261.56     1312.71     20.71 o 
   5  12   8       28.39       14.32     13.80 o 
   6  12   8        1.41       20.13     15.63 o 
   7  12   8      164.84      145.68     22.90 o 
   8  12   8      249.78      202.39     25.69 o 
   9  12   8       33.22       40.51     25.17 o 
  10  12   8        1.01       15.34     30.59 o 
  11  12   8       55.04       50.35     33.99 o 
  12  12   8      100.51      165.77     48.69 o 
 -14  13   8       62.95       73.17     39.67 o 
 -13  13   8        1.04      -16.41     35.35 o 
 -12  13   8       20.47       23.42     32.20 o 
 -11  13   8       79.72      146.32     36.92 o 
 -10  13   8        2.79        3.60     21.90 o 
  -9  13   8        1.58       28.26     12.47 o 
  -8  13   8      213.65      201.52     15.44 o 
  -7  13   8      219.62      192.42     13.29 o 
  -6  13   8        4.10       10.04      9.67 o 
  -5  13   8      218.19      196.31     11.37 o 
  -4  13   8      118.15      109.65     15.36 o 
  -3  13   8       29.57       43.09      8.99 o 
  -2  13   8       27.60       33.63     10.97 o 
  -1  13   8      103.48       84.66      9.64 o 
   0  13   8       85.33      101.02      7.80 o 
   1  13   8      356.48      314.43     11.69 o 
   2  13   8        2.66       13.98     11.36 o 
   3  13   8      558.91      594.71     16.53 o 
   4  13   8        5.20       12.45     14.40 o 
   5  13   8      214.61      182.90     18.93 o 
   6  13   8       10.09       31.08     14.88 o 
   7  13   8      115.81      117.65     23.42 o 
   8  13   8       30.12       39.70     19.61 o 
   9  13   8       15.61       15.41     27.58 o 
  10  13   8       19.89       17.81     29.99 o 
  11  13   8        1.52       19.64     31.06 o 
  12  13   8      232.96      356.39     51.00 o 
 -13  14   8       91.94      101.34     37.76 o 
 -12  14   8        9.37       11.98     33.61 o 
 -11  14   8      193.70      257.06     38.45 o 
 -10  14   8        1.25       34.97     18.48 o 
  -9  14   8       56.43       50.45     15.34 o 
  -8  14   8      191.84      164.74     15.42 o 
  -7  14   8        2.27       11.66     11.25 o 
  -6  14   8      124.05      148.78     12.87 o 
  -5  14   8       25.23       22.11      9.48 o 
  -4  14   8      207.19      163.04     11.05 o 
  -3  14   8      354.82      343.32     12.91 o 
  -2  14   8      117.00       84.97     13.96 o 
  -1  14   8       41.36       37.08      8.86 o 
   0  14   8      397.60      394.74     10.02 o 
   1  14   8      198.53      205.11     12.49 o 
   2  14   8      145.88      131.26     15.00 o 
   3  14   8       83.77       98.72     18.89 o 
   4  14   8        8.79       11.28     14.53 o 
   5  14   8       93.29      108.34     21.28 o 
   6  14   8      285.66      308.59     29.52 o 
   7  14   8       13.10       41.85     20.56 o 
   8  14   8       86.51       92.14     24.65 o 
   9  14   8       11.59       44.67     28.63 o 
  10  14   8       48.71       62.76     32.03 o 
  11  14   8      273.69      373.23     45.58 o 
 -13  15   8        4.72       32.90     32.97 o 
 -12  15   8       58.50       18.40     28.62 o 
 -11  15   8       14.48        4.39     27.37 o 
 -10  15   8      390.53      404.06     31.56 o 
  -9  15   8      331.44      317.89     23.84 o 
  -8  15   8       27.80       25.79     12.30 o 
  -7  15   8      368.57      384.34     15.66 o 
  -6  15   8       14.18       21.60     11.40 o 
  -5  15   8       76.89       82.66     12.72 o 
  -4  15   8       82.72       65.14     10.83 o 
  -3  15   8        8.53       19.73     13.47 o 
  -2  15   8      221.33      213.95     14.14 o 
  -1  15   8       49.71       47.81     14.65 o 
   0  15   8      170.40      183.52      8.83 o 
   1  15   8      147.52      152.96      8.79 o 
   2  15   8       46.11       34.16     21.40 o 
   3  15   8      156.76      152.42     17.18 o 
   4  15   8        1.03        9.13     15.39 o 
   5  15   8      545.75      469.17     39.88 o 
   6  15   8        1.10       12.49     21.04 o 
   7  15   8       76.19       81.24     21.79 o 
   8  15   8       25.13       35.97     27.46 o 
   9  15   8       52.46       47.49     32.47 o 
  10  15   8       32.93       40.89     34.07 o 
  11  15   8      176.69      238.76     47.41 o 
 -13  16   8       61.64       52.81     37.60 o 
 -12  16   8       13.60       16.63     35.18 o 
 -11  16   8       61.02       59.79     33.32 o 
 -10  16   8       15.43       43.33     26.44 o 
  -9  16   8        3.58        7.19     15.92 o 
  -8  16   8        6.18       23.14     14.67 o 
  -7  16   8       11.23       16.75     13.45 o 
  -6  16   8      192.32      172.30     16.07 o 
  -5  16   8       61.65       54.77     11.58 o 
  -4  16   8        1.26        2.77      9.04 o 
  -3  16   8        2.43        4.42     12.41 o 
  -2  16   8        6.86       17.36     15.23 o 
  -1  16   8       54.48       43.60     10.07 o 
   0  16   8       10.99       19.19      9.70 o 
   1  16   8       23.64       22.47      8.06 o 
   2  16   8      428.77      417.22     20.81 o 
   3  16   8       79.38       65.37     17.57 o 
   4  16   8        3.94        5.42      8.32 o 
   5  16   8        0.66       27.72     20.22 o 
   6  16   8      134.45       92.13     22.14 o 
   7  16   8       45.09       31.98     20.35 o 
   8  16   8       49.00       34.84     29.29 o 
   9  16   8       20.25       13.40     31.32 o 
  10  16   8       97.91       72.04     35.29 o 
  11  16   8        4.64       39.75     37.04 o 
 -12  17   8       25.67       76.78     39.53 o 
 -11  17   8       28.85       14.13     29.56 o 
 -10  17   8      112.91      153.42     43.36 o 
  -9  17   8      232.86      245.40     30.69 o 
  -8  17   8        1.72       20.50     18.47 o 
  -7  17   8      829.32      895.43     47.82 o 
  -6  17   8       84.09       67.34     13.33 o 
  -5  17   8       27.94       13.94     11.41 o 
  -4  17   8      154.79      146.85     18.75 o 
  -3  17   8      124.30      114.21     17.63 o 
  -2  17   8       56.50       62.96     16.80 o 
  -1  17   8      190.66      165.09     13.41 o 
   0  17   8       37.01       31.08     11.27 o 
   1  17   8       70.26       51.74     10.73 o 
   2  17   8        9.22       21.24     10.68 o 
   3  17   8       88.06      100.03     16.10 o 
   4  17   8        0.46        1.40     17.38 o 
   5  17   8        3.65        4.58     23.82 o 
   6  17   8       21.84       31.86     20.01 o 
   7  17   8       22.25       40.09     27.38 o 
   8  17   8        3.50       34.27     29.59 o 
   9  17   8        1.03        9.86     29.87 o 
  10  17   8       43.89       69.55     37.54 o 
 -12  18   8        1.11       15.81     36.20 o 
 -11  18   8       62.96       73.52     40.46 o 
 -10  18   8       13.36       39.30     29.60 o 
  -9  18   8       60.19       61.44     28.79 o 
  -8  18   8      304.71      264.15     37.49 o 
  -7  18   8       18.83       45.89     21.32 o 
  -6  18   8       95.62       89.66     16.57 o 
  -5  18   8        6.62       13.86     13.69 o 
  -4  18   8       51.16       71.10     16.90 o 
  -3  18   8      109.10      136.51     17.28 o 
  -2  18   8      333.44      342.44     21.10 o 
  -1  18   8       14.50       36.46     13.44 o 
   0  18   8        8.25       24.22     11.58 o 
   1  18   8       57.88       36.29     12.35 o 
   2  18   8      142.37      155.45     14.01 o 
   3  18   8       33.21       30.48     15.53 o 
   4  18   8       19.25       28.34     31.23 o 
   5  18   8        2.55       13.21     18.81 o 
   6  18   8        6.53        6.03     27.74 o 
   7  18   8        0.40       18.03     29.61 o 
   8  18   8      109.06      105.84     38.62 o 
   9  18   8       14.03       14.00     34.21 o 
  10  18   8        2.48       -2.30     32.95 o 
 -12  19   8       14.54       22.54     41.69 o 
 -11  19   8       51.11       75.80     34.79 o 
 -10  19   8        2.28       47.44     32.12 o 
  -9  19   8        0.02       18.46     29.13 o 
  -8  19   8       17.02       26.20     27.13 o 
  -7  19   8       36.45       35.74     22.53 o 
  -6  19   8      106.61      116.84     21.52 o 
  -5  19   8      129.46      133.41     21.78 o 
  -4  19   8        6.86        5.73     16.91 o 
  -3  19   8      132.62      141.86     22.11 o 
  -2  19   8      137.55      174.42     22.45 o 
  -1  19   8      159.02      158.23     14.86 o 
   0  19   8       64.60       63.18     14.74 o 
   1  19   8       71.21       47.14     13.63 o 
   2  19   8       31.33       16.01     17.17 o 
   3  19   8        0.00        1.69     17.86 o 
   4  19   8        0.10       13.51     20.44 o 
   5  19   8       18.14       15.69     22.99 o 
   6  19   8        0.00       13.89     28.33 o 
   7  19   8       10.88       36.49     30.69 o 
   8  19   8       12.07       41.48     34.20 o 
   9  19   8       36.49       53.84     39.53 o 
  10  19   8        6.82        0.18     52.49 o 
 -11  20   8      152.67      184.83     47.99 o 
 -10  20   8       10.47       31.50     31.95 o 
  -9  20   8        3.87       10.18     24.69 o 
  -8  20   8        4.01       43.38     28.78 o 
  -7  20   8       39.88       46.39     21.11 o 
  -6  20   8      260.01      257.09     30.56 o 
  -5  20   8        4.13      -12.76     20.24 o 
  -4  20   8       19.07        9.90     18.29 o 
  -3  20   8       92.19      127.79     20.38 o 
  -2  20   8      476.74      506.13     17.84 o 
  -1  20   8      249.91      244.83     17.59 o 
   0  20   8        5.95       22.98     12.62 o 
   1  20   8       18.86       30.21     18.12 o 
   2  20   8        8.49       16.09     18.74 o 
   3  20   8      117.27      119.72     20.52 o 
   4  20   8      107.14      125.18     27.44 o 
   5  20   8        0.01        7.31     28.77 o 
   6  20   8       68.37       57.49     31.18 o 
   7  20   8        5.33       34.14     34.02 o 
   8  20   8       39.17       64.61     33.12 o 
   9  20   8        7.16       -4.85     37.84 o 
 -11  21   8        4.68       20.02     36.92 o 
 -10  21   8       75.29       82.76     33.66 o 
  -9  21   8       24.43       34.81     31.70 o 
  -8  21   8        3.50       32.61     34.26 o 
  -7  21   8      135.07      147.25     32.50 o 
  -6  21   8        0.93       13.88     23.48 o 
  -5  21   8       14.09       20.84     21.75 o 
  -4  21   8       52.56       49.71     16.58 o 
  -3  21   8       13.23       21.30     18.77 o 
  -2  21   8      101.70      100.51     15.75 o 
  -1  21   8      106.88      106.43     16.56 o 
   0  21   8      235.09      240.43     19.36 o 
   1  21   8       33.49        5.00     21.85 o 
   2  21   8       55.10       22.36     22.10 o 
   3  21   8       41.76       50.80     22.24 o 
   5  21   8        1.64       37.58     28.29 o 
   6  21   8        6.22        7.22     30.91 o 
   7  21   8       31.00       43.08     32.70 o 
   8  21   8       27.18       53.28     36.85 o 
   9  21   8       33.56       20.59     36.66 o 
 -10  22   8        2.10       39.89     37.59 o 
  -9  22   8        2.09       17.55     36.12 o 
  -8  22   8       21.80       16.72     31.94 o 
  -7  22   8        3.58       18.15     29.68 o 
  -6  22   8       35.60       47.56     31.27 o 
  -5  22   8       20.94       16.69     26.58 o 
  -4  22   8        0.66        6.12     22.92 o 
  -3  22   8       37.42       22.65     20.78 o 
  -2  22   8       22.06       22.61     15.11 o 
  -1  22   8      342.79      315.91     20.21 o 
   0  22   8       59.93       45.85     15.02 o 
   1  22   8        4.68      -10.31     22.76 o 
   2  22   8       13.13       32.64     26.17 o 
   3  22   8       12.71        9.62     27.84 o 
   4  22   8        1.11        5.81     28.20 o 
   6  22   8        1.95        2.30     30.67 o 
   7  22   8       40.63       72.48     35.28 o 
   8  22   8       11.52       25.20     38.28 o 
  -9  23   8       15.91       -8.70     35.09 o 
  -8  23   8        9.17       45.67     33.20 o 
  -7  23   8       29.47       13.26     32.06 o 
  -6  23   8      101.99      113.61     35.10 o 
  -5  23   8        0.10        6.47     28.56 o 
  -4  23   8        9.63       14.64     28.37 o 
  -3  23   8      105.59       91.18     23.44 o 
  -2  23   8      332.68      325.49     25.89 o 
  -1  23   8      401.68      378.09     24.40 o 
   0  23   8       19.93        9.35     14.30 o 
   1  23   8        0.13       11.64     27.66 o 
   2  23   8        1.45        8.48     22.92 o 
   3  23   8        1.89       -2.20     32.30 o 
   4  23   8        0.01        1.91     30.18 o 
   7  23   8        0.00       14.68     36.08 o 
  -9  24   8        1.04      -17.03     37.27 o 
  -8  24   8       12.03       31.43     34.90 o 
  -7  24   8       47.45       25.09     32.96 o 
  -6  24   8       31.82       25.71     33.65 o 
  -5  24   8       57.03       71.72     33.16 o 
  -4  24   8        2.12        3.90     29.94 o 
  -3  24   8        0.39       30.78     19.26 o 
  -2  24   8      673.92      630.57     32.00 o 
  -1  24   8      172.01      149.46     30.96 o 
   0  24   8       11.10       -5.15     17.04 o 
   1  24   8        0.95       11.31     29.24 o 
   2  24   8       87.69       80.99     34.71 o 
   3  24   8      153.04      124.98     36.94 o 
   4  24   8        6.56        2.47     35.87 o 
   5  24   8        2.07       33.26     34.87 o 
  -8  25   8        1.34       28.60     38.06 o 
  -7  25   8        9.47        8.04     35.67 o 
  -6  25   8       57.24       34.79     26.75 o 
  -5  25   8       13.20       30.01     31.35 o 
  -4  25   8       55.40       52.11     23.37 o 
  -3  25   8        0.32       11.21     21.01 o 
  -2  25   8      524.41      628.55     32.53 o 
  -1  25   8      453.01      509.99     31.29 o 
   0  25   8       19.29       22.69     30.48 o 
   1  25   8       42.68       56.09     33.38 o 
   2  25   8       90.66       87.04     35.72 o 
   3  25   8       25.87        7.88     31.45 o 
   4  25   8        0.20       -1.74     32.04 o 
   5  25   8       20.46       21.78     34.39 o 
   6  25   8        8.90        1.37     30.09 o 
  -7  26   8        5.94       37.23     33.99 o 
  -6  26   8       16.99        2.59     33.92 o 
  -5  26   8        2.99       -1.98     36.26 o 
  -4  26   8        0.29        0.44     22.75 o 
  -3  26   8        3.07       11.37     21.97 o 
  -2  26   8      600.01      639.45     33.02 o 
  -1  26   8       92.91       44.53     19.98 o 
   0  26   8        3.72       25.92     33.97 o 
   1  26   8        1.79        3.98     32.03 o 
   2  26   8        0.05        2.14     26.42 o 
   3  26   8        7.29        8.18     32.40 o 
   4  26   8       11.94       -6.88     35.88 o 
   5  26   8        3.40        7.77     33.57 o 
  -6  27   8        4.53      -20.93     36.45 o 
  -5  27   8        0.20        3.45     24.72 o 
  -4  27   8       26.51       23.29     23.99 o 
  -3  27   8        3.12        3.59     22.55 o 
  -2  27   8      291.40      399.28     32.27 o 
  -1  27   8      157.79      173.49     32.65 o 
   0  27   8        3.42       12.30     32.82 o 
   1  27   8       14.88       31.83     35.63 o 
   2  27   8        0.09        6.77     33.64 o 
   3  27   8        1.81       25.73     35.63 o 
   4  27   8        3.29       -7.62     27.43 o 
  -4  28   8        5.02       12.86     25.19 o 
  -3  28   8        0.95       22.02     25.58 o 
  -2  28   8       24.53       31.12     25.86 o 
  -1  28   8      315.34      435.23     51.16 o 
   0  28   8       54.71      108.95     42.59 o 
   1  28   8        0.22       25.30     37.01 o 
   2  28   8       10.40       -4.01     32.89 o 
  -2  29   8      266.04      286.75     47.99 o 
  -1  29   8      179.48      205.66     35.85 o 
 -15   1   9       29.70       36.42     25.83 o 
 -14   1   9       17.22       13.25     22.33 o 
 -13   1   9        0.37        7.35     17.17 o 
 -12   1   9       16.82       11.91     12.41 o 
 -11   1   9       34.27       24.79     13.61 o 
 -10   1   9       48.06       37.23      9.37 o 
  -9   1   9       54.39       46.62      8.28 o 
  -8   1   9       21.97       34.42      7.56 o 
  -7   1   9      698.57      754.99     11.64 o 
  -6   1   9       20.43       22.33      6.01 o 
  -5   1   9       14.24       13.65      4.43 o 
  -4   1   9      548.95      600.52     11.43 o 
  -3   1   9      198.71      223.79      9.97 o 
  -2   1   9     2939.97     3132.02     22.91 o 
  -1   1   9        0.00       13.68      7.33 o 
   0   1   9     1144.89     1297.52      9.55 o 
   1   1   9     1561.92     1768.89     12.42 o 
   2   1   9       91.03      111.08      7.81 o 
   3   1   9      543.91      496.59      8.67 o 
   4   1   9      321.90      273.35      9.35 o 
   5   1   9       91.38      209.12     33.05 o 
   6   1   9       36.55       30.25      9.23 o 
   7   1   9        1.80       13.22     11.90 o 
   8   1   9      196.47      230.21     17.36 o 
   9   1   9        0.61       -2.39     25.31 o 
  10   1   9       11.42        2.70     42.55 o 
 -15   2   9       16.29       22.62     40.73 o 
 -14   2   9        3.33        9.54     22.04 o 
 -13   2   9        0.08       11.56     20.13 o 
 -12   2   9        0.10        4.57     13.40 o 
 -11   2   9      114.46       66.52     15.58 o 
 -10   2   9        0.19        5.69     10.24 o 
  -9   2   9        8.48       15.25      7.74 o 
  -8   2   9        0.25        4.07      7.16 o 
  -7   2   9       59.46       57.89      7.14 o 
  -6   2   9      993.53      929.46     14.10 o 
  -5   2   9        5.17       14.27      6.24 o 
  -4   2   9      540.05      579.57     13.72 o 
  -3   2   9      817.13      939.92     10.96 o 
  -2   2   9       30.52       37.45      7.76 o 
  -1   2   9      681.22      651.42      9.47 o 
   0   2   9     9897.67    11116.89     96.47 o 
   1   2   9       20.88       20.94      5.13 o 
   2   2   9      420.72      497.40     10.45 o 
   3   2   9      584.02      590.25     13.77 o 
   4   2   9     1181.23     1172.90     15.28 o 
   5   2   9    10178.50    10969.10     88.74 o 
   6   2   9        1.68       24.48      9.51 o 
   7   2   9       12.18       23.81     12.51 o 
   8   2   9      134.09      132.27     16.74 o 
   9   2   9        1.20        5.13     16.60 o 
  10   2   9       39.66       42.24     31.11 o 
 -15   3   9       85.43      162.48     40.54 o 
 -14   3   9        0.55       26.27     35.45 o 
 -13   3   9        4.61       15.86     17.51 o 
 -12   3   9      134.56      130.85     13.42 o 
 -11   3   9       51.49       48.42     11.82 o 
 -10   3   9       45.24       49.11     14.69 o 
  -9   3   9      195.23      183.80     11.27 o 
  -8   3   9       40.31       31.30      7.65 o 
  -7   3   9      375.49      279.61      8.82 o 
  -6   3   9      392.92      376.55      7.75 o 
  -5   3   9       83.02       87.50      6.02 o 
  -4   3   9     3509.67     4084.05     46.23 o 
  -3   3   9        9.19       22.92      8.20 o 
  -2   3   9       13.75       14.23      7.06 o 
  -1   3   9        6.01        5.73      7.83 o 
   0   3   9     5827.59     6554.46     66.49 o 
   1   3   9        8.58       42.49      9.91 o 
   2   3   9       43.27       28.09      8.84 o 
   3   3   9      768.27      675.18     12.89 o 
   4   3   9      442.63      422.92     15.87 o 
   5   3   9     4287.02     4976.38    117.45 o 
   6   3   9     1050.25     1113.79     21.75 o 
   7   3   9        0.42        1.05     20.61 o 
   8   3   9      153.51      142.48     17.82 o 
   9   3   9       18.37       53.86     19.67 o 
  10   3   9       19.39        9.89     21.55 o 
 -15   4   9       14.06       21.63     30.14 o 
 -14   4   9        5.15       -5.75     32.51 o 
 -13   4   9      123.56      169.05     34.16 o 
 -12   4   9        0.72       19.35     16.37 o 
 -11   4   9      227.90      194.26     14.26 o 
 -10   4   9       95.01       73.44     12.11 o 
  -9   4   9       47.67       42.65     10.26 o 
  -8   4   9      934.37      864.17     23.26 o 
  -7   4   9       11.88       15.86      5.92 o 
  -6   4   9        9.74       14.00      5.21 o 
  -5   4   9     1963.51     2068.18     11.65 o 
  -4   4   9       24.40       19.39      6.54 o 
  -3   4   9      234.72      218.78      9.86 o 
  -2   4   9       33.51       26.66      7.49 o 
  -1   4   9      346.58      412.50      7.82 o 
   0   4   9    10087.28    11443.55    114.65 o 
   1   4   9        5.72       16.35      5.47 o 
   2   4   9        8.21        9.10      6.73 o 
   3   4   9      185.36      171.50      9.94 o 
   4   4   9      351.83      366.47     10.91 o 
   5   4   9    10068.89    10719.22    124.64 o 
   6   4   9       66.72       66.68     13.95 o 
   7   4   9      167.75      129.48     14.12 o 
   8   4   9       11.23        4.45     17.41 o 
   9   4   9       86.92      107.98     21.83 o 
  10   4   9       98.30      145.38     25.34 o 
  11   4   9        4.16        6.38     26.81 o 
 -15   5   9       24.82       57.38     39.50 o 
 -14   5   9        6.22        4.60     32.09 o 
 -13   5   9       48.51       37.24     33.66 o 
 -12   5   9      228.56      260.91     30.94 o 
 -11   5   9       12.00       16.23     15.22 o 
 -10   5   9       15.35       23.21     11.28 o 
  -9   5   9       26.33       26.53     10.01 o 
  -8   5   9       13.87       32.12      8.86 o 
  -7   5   9       45.58       47.54      8.28 o 
  -6   5   9       16.53       22.69      7.56 o 
  -5   5   9     1884.44     1860.24     16.93 o 
  -4   5   9      167.03      145.93      8.84 o 
  -3   5   9       54.92       51.40      6.21 o 
  -2   5   9      378.17      381.76     11.19 o 
  -1   5   9      247.04      247.23     12.25 o 
   0   5   9     1288.62     1358.45     25.60 o 
   1   5   9     3070.07     3310.25     23.04 o 
   2   5   9       75.33       75.05     11.33 o 
   3   5   9      439.10      431.69     11.05 o 
   4   5   9       26.02       15.94      7.77 o 
   5   5   9     1725.17     1937.22     54.95 o 
   6   5   9        0.92        2.14     15.32 o 
   7   5   9        0.25       13.30     11.74 o 
   8   5   9       85.72       77.86     23.00 o 
   9   5   9        5.34       12.42     19.57 o 
  10   5   9        8.85        5.46     19.84 o 
  11   5   9        1.21        3.84     28.18 o 
  12   5   9       37.17       31.10     29.41 o 
 -15   6   9        2.12       24.36     35.15 o 
 -14   6   9       43.69        5.45     35.68 o 
 -13   6   9      115.65       95.43     31.38 o 
 -12   6   9       29.77        8.65     20.53 o 
 -11   6   9        9.63        7.11     14.12 o 
 -10   6   9       85.39       96.65     15.72 o 
  -9   6   9        0.88        1.40     10.40 o 
  -8   6   9     3185.57     3274.46     31.63 o 
  -7   6   9       43.82       55.28      9.20 o 
  -6   6   9        2.04       12.56      6.97 o 
  -5   6   9      840.34      826.60     10.82 o 
  -4   6   9      144.82      142.03      6.49 o 
  -3   6   9      128.00      111.66      6.78 o 
  -2   6   9       15.69       25.42      6.05 o 
  -1   6   9     1500.34     1477.72     15.35 o 
   0   6   9     1116.26     1168.06     21.21 o 
   1   6   9      907.62     1014.00     11.20 o 
   2   6   9      148.45      176.89     10.70 o 
   3   6   9       66.71       68.17      9.41 o 
   4   6   9       21.29       33.86      9.25 o 
   5   6   9       25.79       58.21     15.04 o 
   6   6   9       14.27       30.44     11.32 o 
   7   6   9      230.62      196.61     18.37 o 
   8   6   9       67.67       69.40     18.96 o 
   9   6   9        7.78       11.57     20.53 o 
  10   6   9        0.15       16.04     24.75 o 
  11   6   9       23.51       39.68     29.26 o 
  12   6   9       52.97       83.26     37.80 o 
 -15   7   9       83.34      104.18     37.39 o 
 -14   7   9        8.92       31.41     32.53 o 
 -13   7   9        2.56        2.69     29.15 o 
 -12   7   9       96.43       66.37     29.13 o 
 -11   7   9       28.94       35.07     15.85 o 
 -10   7   9      105.05       71.40     17.46 o 
  -9   7   9      110.69      105.53     13.64 o 
  -8   7   9        2.29       32.37     10.60 o 
  -7   7   9      316.20      313.96     10.81 o 
  -6   7   9      132.18      129.55      9.36 o 
  -5   7   9     1560.63     1614.58     13.75 o 
  -4   7   9     3700.18     4112.90     40.81 o 
  -3   7   9      142.58      150.97      7.92 o 
  -2   7   9      622.12      691.14      8.40 o 
  -1   7   9       96.35      119.90      7.77 o 
   0   7   9     2637.03     2870.68     51.62 o 
   1   7   9       43.30       70.17      8.64 o 
   2   7   9        1.79       16.59      8.02 o 
   3   7   9        2.46       19.46      8.45 o 
   4   7   9       97.87       81.23     10.45 o 
   5   7   9     1310.76     1432.01     22.84 o 
   6   7   9     1570.65     1464.31     23.70 o 
   7   7   9       34.95       41.75     15.12 o 
   8   7   9      148.22      177.91     19.89 o 
   9   7   9       26.35       16.45     21.89 o 
  10   7   9       34.83       24.95     25.56 o 
  11   7   9       82.54       87.47     29.96 o 
  12   7   9       63.87       55.53     38.49 o 
 -14   8   9       15.61       36.23     37.02 o 
 -13   8   9       26.54       23.60     32.36 o 
 -12   8   9       44.77       21.68     25.69 o 
 -11   8   9      329.37      334.86     19.47 o 
 -10   8   9       42.49       18.00     16.00 o 
  -9   8   9      141.85      130.76     14.62 o 
  -8   8   9     2719.79     2845.28     31.47 o 
  -7   8   9        0.06        4.48      8.84 o 
  -6   8   9      568.48      531.58     11.27 o 
  -5   8   9      103.14      107.46      7.12 o 
  -4   8   9      918.45      891.66     15.48 o 
  -3   8   9      105.45       82.88      5.96 o 
  -2   8   9        2.95       13.69      5.05 o 
  -1   8   9     3069.50     3389.75     43.43 o 
   0   8   9     1793.25     1939.86     16.15 o 
   1   8   9      125.52      112.22      9.30 o 
   2   8   9      864.77      975.99     18.90 o 
   3   8   9      323.84      267.15     11.81 o 
   4   8   9      816.42      821.12     29.53 o 
   5   8   9     2221.03     2365.86     64.38 o 
   6   8   9       27.25       70.63     18.05 o 
   7   8   9      489.93      442.17     21.65 o 
   8   8   9        1.63        7.22     16.35 o 
   9   8   9       29.80       65.45     18.89 o 
  10   8   9       14.56       16.11     31.35 o 
  11   8   9        3.78       27.01     25.35 o 
  12   8   9       34.78       64.39     43.63 o 
 -14   9   9       10.05       45.28     35.98 o 
 -13   9   9       36.35       47.75     32.16 o 
 -12   9   9       88.82       99.62     37.78 o 
 -11   9   9       45.96       37.21     14.61 o 
 -10   9   9       22.31       32.89     16.07 o 
  -9   9   9      672.96      691.21     17.22 o 
  -8   9   9      247.40      258.43     15.12 o 
  -7   9   9        0.00        5.00      8.29 o 
  -6   9   9       50.78       38.47      9.88 o 
  -5   9   9      417.71      393.82      8.99 o 
  -4   9   9     1305.18     1439.66     16.30 o 
  -3   9   9      102.39       92.33      5.93 o 
  -2   9   9       54.45       61.38      6.69 o 
  -1   9   9       80.41       78.59      8.03 o 
   0   9   9        0.03       13.66      7.53 o 
   1   9   9       20.02       20.68      8.73 o 
   2   9   9       10.39       24.10      8.52 o 
   3   9   9      501.06      501.59     15.86 o 
   4   9   9       88.80       67.30     11.13 o 
   5   9   9     1302.86     1382.96     20.43 o 
   6   9   9      347.83      380.64     18.37 o 
   7   9   9        0.68       29.47     14.66 o 
   8   9   9       88.56       61.28     18.29 o 
   9   9   9        5.97       34.82     30.43 o 
  10   9   9        1.78       10.66     27.14 o 
  11   9   9      180.05      149.38     29.59 o 
  12   9   9        2.75       32.27     37.53 o 
 -14  10   9        0.44       21.20     34.73 o 
 -13  10   9       58.39       55.44     35.99 o 
 -12  10   9        0.91       28.73     28.49 o 
 -11  10   9       15.58       21.96     13.38 o 
 -10  10   9       47.82       45.42     13.52 o 
  -9  10   9        0.09       12.71     11.40 o 
  -8  10   9       86.57       95.70     13.08 o 
  -7  10   9        1.99        6.38      9.94 o 
  -6  10   9        5.33       12.94      8.40 o 
  -5  10   9     2971.84     2952.71     33.56 o 
  -4  10   9     1060.12     1035.98     11.50 o 
  -3  10   9      679.04      717.29     10.76 o 
  -2  10   9      129.75      124.34      7.45 o 
  -1  10   9       93.35       92.10      7.83 o 
   0  10   9      468.71      498.39     10.30 o 
   1  10   9      131.93      121.26      7.92 o 
   2  10   9     1852.57     1981.43     30.29 o 
   3  10   9      261.50      292.01     15.57 o 
   4  10   9      369.26      352.76     14.37 o 
   5  10   9      533.82      558.25     38.80 o 
   6  10   9      298.99      231.26     29.54 o 
   7  10   9      308.55      349.92     22.62 o 
   8  10   9       58.40       35.13     18.63 o 
   9  10   9      234.55      258.48     35.83 o 
  10  10   9       13.91       53.04     35.63 o 
  11  10   9        7.50       44.17     37.39 o 
  12  10   9        8.19       15.16     33.78 o 
 -14  11   9        4.99       11.21     36.10 o 
 -13  11   9        7.72       12.59     33.75 o 
 -12  11   9       75.45       88.79     36.44 o 
 -11  11   9       16.10       23.15     17.27 o 
 -10  11   9      111.46      109.83     15.72 o 
  -9  11   9      191.40      166.75     15.21 o 
  -8  11   9        5.12       27.88     11.43 o 
  -7  11   9       19.50        7.10      9.82 o 
  -6  11   9        1.29        4.60      8.94 o 
  -5  11   9     1125.54     1055.06     20.64 o 
  -4  11   9     2608.50     2645.26     19.49 o 
  -3  11   9       34.61       51.14      7.99 o 
  -2  11   9      245.97      234.63     10.54 o 
  -1  11   9       33.63       46.39      6.71 o 
   0  11   9       18.24       22.58      7.14 o 
   1  11   9      364.92      355.04     12.47 o 
   2  11   9        9.89       24.20     10.67 o 
   3  11   9      521.10      595.90     21.91 o 
   4  11   9      445.98      452.18     21.44 o 
   5  11   9      225.49      182.18     14.91 o 
   6  11   9      534.36      503.30     22.01 o 
   7  11   9        0.24       22.10     15.97 o 
   8  11   9       39.79       47.01     21.53 o 
   9  11   9       13.38       -0.24     22.90 o 
  10  11   9       44.27       72.87     35.34 o 
  11  11   9       39.19       59.25     35.98 o 
  12  11   9      215.70      300.73     52.76 o 
 -14  12   9      145.05      190.80     49.95 o 
 -13  12   9        0.60        8.42     32.99 o 
 -12  12   9      118.24      124.72     33.45 o 
 -11  12   9       61.76       46.83     24.57 o 
 -10  12   9       19.14       30.29     14.62 o 
  -9  12   9       29.82       39.48     12.44 o 
  -8  12   9     2035.73     2176.04     37.90 o 
  -7  12   9        0.55       16.49     10.63 o 
  -6  12   9      159.66      161.27     11.14 o 
  -5  12   9      129.96      117.41      9.83 o 
  -4  12   9       69.99       68.18     11.59 o 
  -3  12   9      431.05      407.44     12.45 o 
  -2  12   9      111.35      114.54      8.13 o 
  -1  12   9       47.62       32.91      8.93 o 
   0  12   9       48.40       53.34      7.59 o 
   1  12   9       60.87       57.40      8.44 o 
   2  12   9        0.45       18.96      9.79 o 
   3  12   9      166.96      165.66     12.98 o 
   4  12   9       14.12       21.68     14.77 o 
   5  12   9      226.36      190.81     18.20 o 
   6  12   9        7.85        8.95     13.04 o 
   7  12   9      486.03      419.48     25.96 o 
   8  12   9       21.82       26.45     20.21 o 
   9  12   9       24.97       25.55     26.42 o 
  10  12   9      106.33      123.64     36.70 o 
  11  12   9       22.93       59.00     33.69 o 
 -13  13   9        0.07        4.21     37.33 o 
 -12  13   9      100.34      161.47     42.51 o 
 -11  13   9        5.61       54.67     30.01 o 
 -10  13   9       39.07       14.73     14.20 o 
  -9  13   9      422.78      420.64     16.93 o 
  -8  13   9       25.72       35.95     12.16 o 
  -7  13   9      245.93      229.73     14.13 o 
  -6  13   9      163.35      173.50     13.57 o 
  -5  13   9      580.51      460.14     18.72 o 
  -4  13   9      252.38      226.35     20.84 o 
  -3  13   9      440.61      452.84     12.56 o 
  -2  13   9      419.20      388.43      9.51 o 
  -1  13   9       56.83       51.24      8.97 o 
   0  13   9        5.81       13.13      7.99 o 
   1  13   9      579.97      551.25     17.80 o 
   2  13   9       39.31       71.33     12.07 o 
   3  13   9     1298.94     1410.79     43.90 o 
   4  13   9      115.76       79.10     15.52 o 
   5  13   9        7.40        9.35     15.57 o 
   6  13   9       24.37       26.12     17.85 o 
   7  13   9       50.40       51.58     21.21 o 
   8  13   9      116.82      131.15     27.43 o 
   9  13   9        0.11       16.18     29.30 o 
  10  13   9       33.48       53.66     34.89 o 
  11  13   9       88.59       59.41     35.00 o 
 -13  14   9      331.60      382.43     49.53 o 
 -12  14   9       39.99       38.58     32.42 o 
 -11  14   9      491.89      575.38     42.10 o 
 -10  14   9        4.12        4.84     17.36 o 
  -9  14   9       93.33      106.44     16.25 o 
  -8  14   9       37.26       39.94     12.39 o 
  -7  14   9      171.21      178.39     14.71 o 
  -6  14   9     1309.56     1210.91     56.59 o 
  -5  14   9      212.09      178.71     14.88 o 
  -4  14   9        0.64       13.93      9.69 o 
  -3  14   9      438.94      455.31     14.18 o 
  -2  14   9       14.18       15.50     12.07 o 
  -1  14   9      376.80      354.88     12.04 o 
   0  14   9      466.42      455.98     12.00 o 
   1  14   9      401.69      383.03     12.49 o 
   2  14   9     3282.94     3517.82     34.07 o 
   3  14   9      242.65      265.37     20.34 o 
   4  14   9       13.49       -9.41     24.34 o 
   5  14   9      112.89       83.32     19.38 o 
   6  14   9        1.15        6.25     18.27 o 
   7  14   9      173.67      200.45     27.48 o 
   8  14   9       12.66       29.36     31.20 o 
   9  14   9       69.61       84.48     35.03 o 
  10  14   9        9.16       30.85     33.93 o 
  11  14   9      139.20      149.64     37.46 o 
 -13  15   9        9.06       47.48     40.75 o 
 -12  15   9       72.43       78.12     35.26 o 
 -11  15   9       18.08       25.13     28.83 o 
 -10  15   9        3.41       16.34     26.03 o 
  -9  15   9      316.51      267.94     20.03 o 
  -8  15   9       88.77       95.56     14.95 o 
  -7  15   9      304.07      280.26     16.62 o 
  -6  15   9       46.14       41.38     13.32 o 
  -5  15   9      259.96      278.60     15.26 o 
  -4  15   9       92.35       89.20     12.29 o 
  -3  15   9       24.68       31.36     12.31 o 
  -2  15   9       45.42       35.21     15.30 o 
  -1  15   9        6.42        5.02      9.34 o 
   0  15   9        3.21        8.53     10.00 o 
   1  15   9      839.45      845.71     25.78 o 
   2  15   9        2.01       21.84     11.86 o 
   3  15   9        1.96        4.65     15.74 o 
   4  15   9       73.15       43.07     18.11 o 
   5  15   9      263.76      233.68     23.90 o 
   6  15   9       75.48       46.84     17.32 o 
   7  15   9        3.99       19.43     22.77 o 
   8  15   9       12.86       42.06     28.52 o 
   9  15   9        5.53       33.78     29.79 o 
  10  15   9       40.76       40.90     31.06 o 
  11  15   9       27.42       59.92     40.96 o 
 -13  16   9        0.20       15.97     40.40 o 
 -12  16   9       66.74       68.88     40.11 o 
 -11  16   9       24.78       58.08     34.54 o 
 -10  16   9       14.57       22.43     28.39 o 
  -9  16   9        5.33       21.47     16.15 o 
  -8  16   9       15.30       29.45     21.10 o 
  -7  16   9        2.41       16.17     14.30 o 
  -6  16   9       21.64        5.05     16.75 o 
  -5  16   9        1.71        9.17     11.93 o 
  -4  16   9        9.02       21.97     10.53 o 
  -3  16   9      169.79      161.02     17.55 o 
  -2  16   9       75.48       63.54     14.28 o 
  -1  16   9       35.08       29.38     10.09 o 
   0  16   9        0.01        9.51      9.88 o 
   1  16   9      147.57      148.12     11.81 o 
   2  16   9      109.65      108.67     15.46 o 
   3  16   9       12.71       15.84     15.16 o 
   4  16   9       13.42        2.77     17.04 o 
   5  16   9      120.74      119.53     24.05 o 
   6  16   9       11.93        9.46     19.93 o 
   7  16   9      115.27      145.49     32.51 o 
   8  16   9       76.12       60.73     24.80 o 
   9  16   9       36.16       27.07     27.08 o 
  10  16   9       13.40       18.74     35.60 o 
 -12  17   9       45.98       79.41     40.00 o 
 -11  17   9        1.49       39.78     32.24 o 
 -10  17   9       67.28       70.00     29.35 o 
  -9  17   9        0.13       15.53     27.78 o 
  -8  17   9       12.81       36.06     16.89 o 
  -7  17   9      166.19      177.80     18.34 o 
  -6  17   9       39.57       52.13     14.56 o 
  -5  17   9       41.31       35.77     12.07 o 
  -4  17   9       22.21        2.67     14.28 o 
  -3  17   9      441.53      411.51     19.82 o 
  -2  17   9        0.07       14.53     15.24 o 
  -1  17   9       13.56       18.67      9.69 o 
   0  17   9        1.64       11.05     13.16 o 
   1  17   9       37.24       14.17     10.83 o 
   2  17   9       76.37       69.48     12.35 o 
   3  17   9       12.78       20.13     16.66 o 
   4  17   9      144.49      163.63     22.43 o 
   5  17   9       42.22       51.71     23.10 o 
   6  17   9        0.01        2.89     22.62 o 
   7  17   9       37.60       27.42     27.13 o 
   8  17   9        5.49       22.99     30.70 o 
   9  17   9       11.25        9.76     31.53 o 
  10  17   9        7.68       26.37     32.54 o 
 -12  18   9        4.92        0.24     33.39 o 
 -11  18   9       54.12       22.14     33.31 o 
 -10  18   9       14.58       36.11     29.67 o 
  -9  18   9       24.07       21.12     26.67 o 
  -8  18   9      110.46      127.65     33.12 o 
  -7  18   9      272.15      261.48     20.23 o 
  -6  18   9        0.01        2.79     13.27 o 
  -5  18   9        6.25        9.49     14.92 o 
  -4  18   9       45.18       32.38     15.99 o 
  -3  18   9      173.44      153.82     18.19 o 
  -2  18   9      298.99      326.48     20.20 o 
  -1  18   9      176.52      160.51     14.89 o 
   0  18   9       39.07       23.96     13.23 o 
   1  18   9       34.41        5.35     18.33 o 
   2  18   9        8.16       13.14     12.66 o 
   3  18   9       91.19       55.37     16.63 o 
   4  18   9      186.14      167.60     23.05 o 
   5  18   9        1.42       17.98     19.07 o 
   6  18   9       36.33       41.75     27.67 o 
   7  18   9        7.59        1.81     29.89 o 
   8  18   9       25.17       23.68     31.91 o 
   9  18   9        0.41       14.87     31.02 o 
  10  18   9        7.16      -17.80     33.37 o 
 -11  19   9        0.18       22.19     35.84 o 
 -10  19   9       14.06        9.70     31.56 o 
  -9  19   9        0.81       25.79     30.26 o 
  -8  19   9        4.50       -1.64     30.81 o 
  -7  19   9        0.23       -2.01     23.21 o 
  -6  19   9       77.61       80.56     18.69 o 
  -5  19   9        4.05        1.20     17.70 o 
  -4  19   9       64.99       49.85     18.26 o 
  -3  19   9      169.98      161.95     18.46 o 
  -2  19   9     1214.92     1335.34     23.91 o 
  -1  19   9       19.34       30.32     14.19 o 
   0  19   9       56.33       73.76     17.74 o 
   1  19   9        3.70        9.42     18.86 o 
   2  19   9        0.99        0.60     15.76 o 
   3  19   9        5.59       12.26     14.81 o 
   4  19   9       32.59       29.12     19.89 o 
   5  19   9        6.44        9.42     26.47 o 
   6  19   9       18.76       16.47     29.06 o 
   7  19   9       70.39       84.09     34.28 o 
   8  19   9       24.79       47.84     35.03 o 
   9  19   9       13.64       37.86     42.36 o 
 -11  20   9       33.74       99.36     44.30 o 
 -10  20   9        8.88       -3.82     32.31 o 
  -9  20   9       38.09       28.43     31.27 o 
  -8  20   9        0.11      -18.00     28.85 o 
  -7  20   9       14.47        3.79     28.05 o 
  -6  20   9      451.76      477.16     34.19 o 
  -5  20   9        8.04       10.08     22.18 o 
  -4  20   9        4.43        6.43     16.50 o 
  -3  20   9       84.43       98.33     21.10 o 
  -2  20   9      174.77      186.52     15.69 o 
  -1  20   9       41.27       32.16     12.90 o 
   0  20   9        8.23        7.17     20.90 o 
   1  20   9       28.94       46.86     20.03 o 
   2  20   9       16.66       15.95     19.31 o 
   3  20   9       34.21       25.62     21.15 o 
   4  20   9       75.10       71.43     25.86 o 
   5  20   9      111.58      136.31     34.18 o 
   6  20   9       17.22       15.68     29.68 o 
   7  20   9      169.17      230.55     42.56 o 
   8  20   9       23.88       25.79     32.60 o 
   9  20   9       49.07       38.93     33.29 o 
 -10  21   9        0.00       34.45     37.71 o 
  -9  21   9        8.07       -2.38     32.01 o 
  -8  21   9        0.59       19.95     31.33 o 
  -7  21   9       35.20       57.19     31.28 o 
  -6  21   9       12.14       -7.22     29.57 o 
  -5  21   9       16.69       22.38     23.16 o 
  -4  21   9       39.40       31.56     22.04 o 
  -3  21   9        9.22       23.56     15.57 o 
  -2  21   9      389.14      396.46     20.14 o 
  -1  21   9      321.57      306.71     19.54 o 
   0  21   9        0.33       14.19     32.10 o 
   1  21   9       29.36       13.37     21.92 o 
   2  21   9       13.35       16.63     23.50 o 
   3  21   9      153.66      183.62     36.87 o 
   4  21   9       91.30      109.98     21.85 o 
   5  21   9       10.99       43.61     29.06 o 
   6  21   9       35.07       30.50     31.83 o 
   7  21   9        0.08       19.56     33.39 o 
   8  21   9       51.37       42.68     37.40 o 
 -10  22   9       10.18       12.55     35.52 o 
  -9  22   9        1.41        3.87     33.96 o 
  -8  22   9        2.27      -16.93     34.60 o 
  -7  22   9        0.41       14.89     25.41 o 
  -6  22   9        0.56       -0.22     34.77 o 
  -5  22   9        0.34       19.15     28.10 o 
  -4  22   9        6.75       -9.44     27.43 o 
  -3  22   9       22.41       25.41     20.38 o 
  -2  22   9        3.63       24.03     14.53 o 
  -1  22   9       70.33       46.87     13.64 o 
   0  22   9       16.93       14.53     17.73 o 
   1  22   9       84.15       95.75     25.42 o 
   2  22   9        3.81        2.25     25.01 o 
   3  22   9       16.74       17.38     27.84 o 
   4  22   9       33.64       37.85     32.27 o 
   5  22   9        3.42       46.19     29.85 o 
   6  22   9        0.08        0.88     32.25 o 
   7  22   9        5.18       -1.68     34.51 o 
   8  22   9        0.87       11.09     36.80 o 
  -9  23   9        0.47       -6.18     34.23 o 
  -8  23   9        7.98       29.05     37.76 o 
  -7  23   9        7.33        2.71     34.66 o 
  -6  23   9        6.73        1.32     34.77 o 
  -5  23   9      151.05      122.53     32.33 o 
  -4  23   9       12.62       -8.01     29.42 o 
  -3  23   9       87.44       76.73     18.59 o 
  -2  23   9      118.98      151.32     52.68 o 
  -1  23   9        4.21       30.07     26.93 o 
   0  23   9       98.16      101.60     35.42 o 
   1  23   9        5.20       17.07     27.31 o 
   2  23   9       20.54       16.94     29.79 o 
   3  23   9        0.02        0.65     32.72 o 
   4  23   9        0.84       21.03     29.06 o 
   5  23   9        5.94       -5.81     30.50 o 
   7  23   9        6.95       -0.86     28.25 o 
  -9  24   9       38.00       35.09     40.08 o 
  -8  24   9        0.35        3.83     35.13 o 
  -7  24   9        2.74        9.27     33.50 o 
  -6  24   9        5.15        9.92     32.11 o 
  -5  24   9        1.53        2.39     31.17 o 
  -4  24   9       10.96       -4.95     30.53 o 
  -3  24   9       98.03       96.23     32.59 o 
  -2  24   9        0.55       29.94     19.20 o 
  -1  24   9      319.99      348.86     39.19 o 
   0  24   9       15.02       21.85     34.08 o 
   1  24   9       21.55       17.53     24.72 o 
   2  24   9        0.50       18.41     29.56 o 
   3  24   9       36.35       58.36     34.69 o 
   4  24   9       45.84       38.60     31.39 o 
   5  24   9        2.65       24.41     34.22 o 
   6  24   9        0.41       -7.02     26.15 o 
  -8  25   9        9.89        1.80     35.09 o 
  -7  25   9       12.87       43.47     33.03 o 
  -6  25   9       13.12      -10.42     34.38 o 
  -5  25   9        0.13      -13.43     32.54 o 
  -4  25   9       13.84       10.58     19.45 o 
  -3  25   9        1.39        9.60     20.62 o 
  -2  25   9      151.36      176.67     27.97 o 
  -1  25   9      119.37      203.65     42.89 o 
   0  25   9        0.84       -1.28     26.64 o 
   1  25   9       96.35      121.13     36.73 o 
   2  25   9        0.60       22.68     33.52 o 
   3  25   9        0.26        5.63     30.53 o 
   4  25   9       31.14       26.40     35.77 o 
   5  25   9        3.34        4.34     33.62 o 
  -7  26   9        0.56       11.09     39.07 o 
  -6  26   9        0.00       -5.26     35.92 o 
  -5  26   9       10.76        3.61     34.40 o 
  -4  26   9        0.89       -4.93     22.61 o 
  -3  26   9       17.61       17.88     28.57 o 
  -2  26   9       87.74       85.65     38.47 o 
  -1  26   9        1.04       31.19     33.37 o 
   0  26   9        1.94        2.33     31.97 o 
   1  26   9        1.40       -3.88     26.44 o 
   2  26   9       41.40       43.47     35.63 o 
   3  26   9       17.17       25.84     35.27 o 
   4  26   9        3.90       -1.69     31.51 o 
   5  26   9        3.90       16.51     36.04 o 
  -6  27   9        4.79       -1.45     33.33 o 
  -5  27   9        3.06       -2.78     22.68 o 
  -4  27   9       15.66       -5.89     24.41 o 
  -3  27   9       45.57       35.99     25.16 o 
  -2  27   9        3.98       22.35     30.24 o 
  -1  27   9      116.78       93.24     35.57 o 
   0  27   9       34.15       56.04     33.28 o 
   1  27   9        9.47       15.69     31.76 o 
   2  27   9       14.83       23.72     36.77 o 
   3  27   9       21.65       -4.08     26.77 o 
  -4  28   9        8.81        0.05     25.69 o 
  -3  28   9       18.46       18.50     24.25 o 
  -2  28   9        7.18        9.13     41.32 o 
  -1  28   9       77.65       83.50     42.84 o 
   0  28   9       17.28       54.68     36.07 o 
   1  28   9       54.97       64.45     37.46 o 
   2  28   9        0.51       24.25     37.77 o 
 -15   0  10        0.27       -5.06     35.52 o 
 -14   0  10       28.57       37.68     29.30 o 
 -13   0  10        0.87       33.58     27.94 o 
 -12   0  10        2.13       11.49     21.63 o 
 -11   0  10      310.99      328.58     28.35 o 
 -10   0  10       43.66       28.47     13.63 o 
  -9   0  10       27.96       23.13     11.60 o 
  -8   0  10      517.81      429.51     16.20 o 
  -7   0  10        0.62        3.53      8.82 o 
  -6   0  10      307.78      283.99     10.18 o 
  -5   0  10      555.34      527.82     11.98 o 
  -4   0  10      283.59      305.60     11.15 o 
  -3   0  10       26.71       54.93     12.92 o 
  -2   0  10        8.47       14.33     10.36 o 
  -1   0  10      950.24     1020.62     16.67 o 
   0   0  10     1063.67     1195.94     25.27 o 
   1   0  10      674.49      760.86     14.97 o 
   2   0  10      440.85      378.77     27.68 o 
   3   0  10       39.59       41.59     10.16 o 
   4   0  10      271.82      283.52     36.00 o 
   5   0  10     8362.56     8938.93     48.35 o 
   6   0  10        0.24       10.68     12.51 o 
   7   0  10      565.46      569.55     23.31 o 
   8   0  10        0.18        9.85     33.44 o 
   9   0  10      189.72      204.26     50.77 o 
 -15   1  10       88.04       72.79     24.01 o 
 -14   1  10       30.90       49.93     24.39 o 
 -13   1  10        3.23       24.40     17.30 o 
 -12   1  10       39.06       29.71     13.50 o 
 -11   1  10        4.28        0.23     11.76 o 
 -10   1  10       81.66       72.05     11.26 o 
  -9   1  10       41.57       26.89      8.39 o 
  -8   1  10        0.83        9.84      7.09 o 
  -7   1  10       76.11       88.89      7.96 o 
  -6   1  10      121.74      107.63      6.95 o 
  -5   1  10      673.48      687.19     14.51 o 
  -4   1  10      947.61     1076.02      9.56 o 
  -3   1  10       40.80       31.29      9.26 o 
  -2   1  10      525.54      510.96     22.10 o 
  -1   1  10      131.76      121.79      9.52 o 
   0   1  10      286.05      296.14      7.15 o 
   1   1  10     6285.60     7330.61     24.89 o 
   2   1  10       27.69       26.63      6.24 o 
   3   1  10        8.10       15.91      6.06 o 
   4   1  10        9.37       13.00      7.43 o 
   5   1  10     2063.28     2321.82     25.49 o 
   6   1  10       15.36       16.85      9.05 o 
   7   1  10       20.93       32.37     12.82 o 
   8   1  10      114.08      133.87     17.55 o 
   9   1  10       23.38       26.26     29.02 o 
  10   1  10       17.99       33.14     40.14 o 
 -15   2  10        4.80       39.04     33.78 o 
 -14   2  10        1.51        1.81     21.71 o 
 -13   2  10        1.77        5.27     21.46 o 
 -12   2  10        1.67       13.58     15.13 o 
 -11   2  10      184.16      206.83     16.59 o 
 -10   2  10        0.05        2.31      9.46 o 
  -9   2  10       12.03       13.25      8.84 o 
  -8   2  10      771.41      773.49     11.96 o 
  -7   2  10        2.17        7.76      5.79 o 
  -6   2  10      148.02      124.47      7.13 o 
  -5   2  10      351.43      360.76      8.74 o 
  -4   2  10       85.26       98.16      8.82 o 
  -3   2  10      979.30     1029.50     12.20 o 
  -2   2  10       47.45       73.95     10.70 o 
  -1   2  10      690.08      663.99     11.09 o 
   0   2  10     1287.79     1367.68     10.39 o 
   1   2  10      167.20      189.21     10.49 o 
   2   2  10       14.03       21.40      7.70 o 
   3   2  10        2.57        6.48      7.94 o 
   4   2  10      321.14      346.91     13.33 o 
   5   2  10      928.12      999.62     14.70 o 
   6   2  10       72.10       69.29     12.74 o 
   7   2  10       88.57       75.67     14.49 o 
   8   2  10       22.31       31.25     15.17 o 
   9   2  10       92.60       89.40     20.73 o 
  10   2  10       38.33       63.52     41.19 o 
 -15   3  10      106.81       55.35     36.17 o 
 -14   3  10        0.01       18.54     30.99 o 
 -13   3  10       10.47        6.85     19.24 o 
 -12   3  10       15.71       25.47     12.82 o 
 -11   3  10       23.35       21.04     12.38 o 
 -10   3  10        4.47        8.77     10.15 o 
  -9   3  10      239.98      192.90     12.80 o 
  -8   3  10      297.15      274.89     10.07 o 
  -7   3  10        0.95       12.46      6.29 o 
  -6   3  10       69.72       77.94      6.83 o 
  -5   3  10        0.54        6.60      4.56 o 
  -4   3  10      458.06      501.35      8.60 o 
  -3   3  10        7.08       10.84      5.13 o 
  -2   3  10     4756.13     5338.03     79.06 o 
  -1   3  10       10.22       14.45      6.40 o 
   0   3  10        2.75        8.36      5.42 o 
   1   3  10      885.56     1039.06     15.27 o 
   2   3  10      145.27      153.77     10.18 o 
   3   3  10       71.25       69.44      8.59 o 
   4   3  10      268.54      254.64     15.57 o 
   5   3  10      443.24      418.79     17.32 o 
   6   3  10        0.33        2.18     25.73 o 
   7   3  10       48.02       61.84     15.19 o 
   8   3  10        3.24       13.82     14.82 o 
   9   3  10       31.94       58.75     19.73 o 
  10   3  10        5.52        4.91     22.43 o 
 -15   4  10        8.28       33.25     36.31 o 
 -14   4  10       54.93       63.73     36.76 o 
 -13   4  10        0.09       15.67     29.86 o 
 -12   4  10        0.40       -0.49     14.01 o 
 -11   4  10      179.06      173.34     15.95 o 
 -10   4  10       66.09       57.71     12.31 o 
  -9   4  10      247.97      218.42     12.98 o 
  -8   4  10       17.86       37.01      8.90 o 
  -7   4  10       19.23       23.08      6.42 o 
  -6   4  10     1419.95     1248.66     21.18 o 
  -5   4  10       15.83       29.76      5.79 o 
  -4   4  10       23.85       34.19      7.04 o 
  -3   4  10      325.96      251.95      7.38 o 
  -2   4  10        7.87       15.61      6.47 o 
  -1   4  10      206.32      179.29      8.05 o 
   0   4  10      525.17      574.27      7.81 o 
   1   4  10     1948.83     2120.90     14.97 o 
   2   4  10      322.41      271.80     16.47 o 
   3   4  10       77.98       71.00      9.32 o 
   4   4  10        1.35       19.27     10.18 o 
   5   4  10     1331.99     1402.59     22.44 o 
   6   4  10       32.61       34.41     11.89 o 
   7   4  10       67.36       60.47     16.06 o 
   8   4  10        2.62       17.60     16.53 o 
   9   4  10       99.70      126.99     23.54 o 
  10   4  10       16.99       34.25     24.95 o 
  11   4  10        1.95        9.88     27.70 o 
 -15   5  10      428.80      417.86     49.39 o 
 -14   5  10       31.44       40.59     37.52 o 
 -13   5  10        2.28        0.11     15.29 o 
 -12   5  10       56.71       52.61     17.15 o 
 -11   5  10        3.90        6.77     18.57 o 
 -10   5  10       64.19       62.33     12.55 o 
  -9   5  10       91.59       90.71     11.00 o 
  -8   5  10      327.30      310.26     18.31 o 
  -7   5  10     1352.16     1344.57     19.81 o 
  -6   5  10      108.57       92.18      7.18 o 
  -5   5  10      154.28      164.48      8.69 o 
  -4   5  10     2310.40     2289.11     15.89 o 
  -3   5  10       18.71       13.47      5.89 o 
  -2   5  10      217.74      250.35      7.40 o 
  -1   5  10       39.48       44.92      5.83 o 
   0   5  10      237.61      236.59      8.45 o 
   1   5  10     1365.76     1525.20     13.46 o 
   2   5  10      331.52      345.29     13.07 o 
   3   5  10       83.40       73.44      8.53 o 
   4   5  10       11.20       12.64      9.31 o 
   5   5  10     3126.03     3218.11     31.89 o 
   6   5  10       24.21       44.08     12.58 o 
   7   5  10      170.58      182.04     19.06 o 
   8   5  10       64.17       41.81     18.59 o 
   9   5  10       22.53       32.06     19.67 o 
  10   5  10       13.47        3.43     20.69 o 
  11   5  10       13.01       27.06     29.74 o 
 -15   6  10        6.97       27.99     38.88 o 
 -14   6  10        0.12       12.35     33.44 o 
 -13   6  10        5.31      -17.97     29.07 o 
 -12   6  10        4.21        1.37     20.00 o 
 -11   6  10       26.82       26.63     14.82 o 
 -10   6  10        1.12        9.55     14.37 o 
  -9   6  10       62.10       56.13     11.78 o 
  -8   6  10       89.04       71.94     11.28 o 
  -7   6  10      161.53      159.66     10.75 o 
  -6   6  10      291.58      278.42     12.60 o 
  -5   6  10      135.12      132.94      8.55 o 
  -4   6  10      330.21      345.32      9.74 o 
  -3   6  10      338.36      345.76      9.51 o 
  -2   6  10       20.21       29.64      5.40 o 
  -1   6  10      964.30      909.40     10.05 o 
   0   6  10      963.16     1063.40     18.93 o 
   1   6  10      921.29      915.03     19.87 o 
   2   6  10      315.35      285.96     10.44 o 
   3   6  10       33.37       37.54      9.83 o 
   4   6  10        9.93        8.58      8.67 o 
   5   6  10     1559.88     1530.62     22.46 o 
   6   6  10       32.75       16.87     15.08 o 
   7   6  10        2.92       27.42     12.39 o 
   8   6  10        3.23       19.31     27.98 o 
   9   6  10       21.69       40.33     20.13 o 
  10   6  10      111.64      144.69     32.72 o 
  11   6  10       30.86       21.08     24.49 o 
  12   6  10       86.30       95.72     32.91 o 
 -15   7  10        2.08       -4.60     36.40 o 
 -14   7  10        4.51       12.10     30.46 o 
 -13   7  10        1.80       13.41     30.89 o 
 -12   7  10      102.98       67.41     21.00 o 
 -11   7  10        5.14       16.78     16.19 o 
 -10   7  10        0.21       13.23     12.61 o 
  -9   7  10      233.81      200.32     15.34 o 
  -8   7  10       61.27       47.43     10.79 o 
  -7   7  10     1644.58     1497.49     16.65 o 
  -6   7  10      138.96      123.22      9.16 o 
  -5   7  10      403.94      380.50     13.16 o 
  -4   7  10      350.81      433.82      8.11 o 
  -3   7  10      490.97      525.95      8.45 o 
  -2   7  10     2763.75     2952.34     13.00 o 
  -1   7  10        0.19       11.60      5.52 o 
   0   7  10     2040.40     2302.06     39.30 o 
   1   7  10      389.85      373.05     11.30 o 
   2   7  10       11.44       30.14      9.17 o 
   3   7  10      172.14      159.34     10.70 o 
   4   7  10        5.39        8.12     10.04 o 
   5   7  10        1.70       27.40     11.11 o 
   6   7  10      369.64      369.01     16.89 o 
   7   7  10       22.93       49.91     14.80 o 
   8   7  10      104.16       73.44     19.25 o 
   9   7  10       11.80       27.83     20.69 o 
  10   7  10      134.95      116.45     31.00 o 
  11   7  10      150.53       97.40     31.21 o 
  12   7  10        1.09        2.05     34.21 o 
 -14   8  10        4.75       20.43     38.18 o 
 -13   8  10       34.25       24.88     30.68 o 
 -12   8  10        0.07        1.77     18.17 o 
 -11   8  10      792.65      834.22     27.11 o 
 -10   8  10       71.77       47.56     16.45 o 
  -9   8  10       91.79       95.09     13.12 o 
  -8   8  10     1225.59     1186.40     19.38 o 
  -7   8  10        9.99       13.34      8.82 o 
  -6   8  10        7.57        3.41      6.58 o 
  -5   8  10      180.85      193.33      8.14 o 
  -4   8  10      473.13      485.39      8.45 o 
  -3   8  10       13.34       18.22      5.56 o 
  -2   8  10      192.36      205.01      7.78 o 
  -1   8  10      491.42      512.00      9.29 o 
   0   8  10     2387.54     2743.01     19.59 o 
   1   8  10       25.46       12.63      7.86 o 
   2   8  10     2481.83     2605.80     19.33 o 
   3   8  10        0.37       17.06      8.76 o 
   4   8  10      536.59      546.27     21.45 o 
   5   8  10      239.52      213.85     19.51 o 
   6   8  10       67.85       71.51     13.87 o 
   7   8  10     1010.13     1039.49     23.71 o 
   8   8  10        1.95       25.58     16.80 o 
   9   8  10      145.28      149.05     32.60 o 
  10   8  10       46.24       34.94     31.94 o 
  11   8  10        0.86       -9.76     31.41 o 
  12   8  10       48.68       73.69     37.83 o 
 -14   9  10       44.89       53.37     36.03 o 
 -13   9  10        8.26       18.93     32.29 o 
 -12   9  10      146.91      173.58     28.28 o 
 -11   9  10       14.97       37.33     13.26 o 
 -10   9  10       25.39       36.99     13.97 o 
  -9   9  10       46.59       46.88     12.42 o 
  -8   9  10      221.87      225.81     15.73 o 
  -7   9  10      435.88      336.13     13.09 o 
  -6   9  10        9.26        7.77      6.55 o 
  -5   9  10      614.27      526.21      9.91 o 
  -4   9  10     1314.56     1335.56     12.69 o 
  -3   9  10        1.77       15.25      5.74 o 
  -2   9  10       78.77       91.62      7.87 o 
  -1   9  10        1.04        3.26      4.83 o 
   0   9  10       40.96       47.63      9.89 o 
   1   9  10      634.29      609.93     11.66 o 
   2   9  10      173.65      185.43     11.59 o 
   3   9  10       60.43       60.53     11.42 o 
   4   9  10      122.14      115.83     12.34 o 
   5   9  10        0.74        8.19     11.09 o 
   6   9  10       51.04       49.45     15.79 o 
   7   9  10        0.00       30.41     14.93 o 
   8   9  10      243.47      269.99     22.67 o 
   9   9  10       29.07       51.54     27.67 o 
  10   9  10        4.28        5.09     28.67 o 
  11   9  10       23.78       22.06     34.13 o 
  12   9  10        8.20       27.09     35.99 o 
 -14  10  10        8.43       -0.27     31.22 o 
 -13  10  10       38.05       33.03     31.04 o 
 -12  10  10        4.68       41.88     32.34 o 
 -11  10  10      986.47     1102.79     24.88 o 
 -10  10  10       15.93       29.56     16.71 o 
  -9  10  10       33.17       34.80     12.12 o 
  -8  10  10      490.16      477.38     14.83 o 
  -7  10  10       10.09       18.19     10.36 o 
  -6  10  10      362.52      299.93     11.84 o 
  -5  10  10      496.78      522.80     14.09 o 
  -4  10  10      217.29      232.71     15.29 o 
  -3  10  10     1018.99     1115.83     19.80 o 
  -2  10  10       11.37       15.28      6.17 o 
  -1  10  10      237.45      228.42      7.57 o 
   0  10  10      222.71      208.43      8.47 o 
   1  10  10       18.17       19.97      7.78 o 
   2  10  10       24.50       36.59     11.07 o 
   3  10  10      102.95      106.62     11.73 o 
   4  10  10      106.49      100.34     12.95 o 
   5  10  10       42.81       36.64     14.05 o 
   6  10  10      329.24      273.83     20.54 o 
   7  10  10       26.22       42.19     16.08 o 
   8  10  10       29.61       23.44     18.58 o 
   9  10  10       92.61      131.16     31.62 o 
  10  10  10       37.94       40.50     29.61 o 
  11  10  10       21.73       22.25     33.09 o 
  12  10  10      101.52       85.75     43.21 o 
 -14  11  10        2.01        7.54     35.89 o 
 -13  11  10       27.94       20.54     33.74 o 
 -12  11  10        0.24        4.54     29.10 o 
 -11  11  10        0.25       -2.86     23.45 o 
 -10  11  10        7.17       28.49     16.78 o 
  -9  11  10       10.48       12.36     11.37 o 
  -8  11  10       86.68       98.71     14.61 o 
  -7  11  10      724.75      661.71     14.49 o 
  -6  11  10       17.16       21.00      8.86 o 
  -5  11  10     1702.07     1617.53     16.46 o 
  -4  11  10     1296.22     1267.96     36.93 o 
  -3  11  10       86.10       90.74      8.84 o 
  -2  11  10      322.60      336.32      9.46 o 
  -1  11  10      129.49      132.46      7.90 o 
   0  11  10        0.51       11.61      7.04 o 
   1  11  10        0.01        2.66      7.80 o 
   2  11  10       13.46       27.56     11.11 o 
   3  11  10      653.51      642.06     20.99 o 
   4  11  10       32.13       26.76     11.71 o 
   5  11  10     1036.66     1000.27     22.41 o 
   6  11  10        8.36        0.15     11.38 o 
   7  11  10        0.08        9.11     18.04 o 
   8  11  10        1.25        4.54     29.05 o 
   9  11  10       27.75       41.20     29.44 o 
  10  11  10       65.17       60.23     34.56 o 
  11  11  10        0.74       29.05     36.71 o 
 -14  12  10        3.37       25.86     37.71 o 
 -13  12  10       61.65       53.85     36.65 o 
 -12  12  10        0.28       32.40     30.11 o 
 -11  12  10       48.93       39.72     20.50 o 
 -10  12  10        8.89       16.15     15.43 o 
  -9  12  10      108.71      105.70     14.30 o 
  -8  12  10     1261.52     1375.28     22.83 o 
  -7  12  10      338.98      332.07     14.03 o 
  -6  12  10       20.08       17.06      8.81 o 
  -5  12  10      173.07      154.33     14.71 o 
  -4  12  10       94.07      101.46     11.34 o 
  -3  12  10      414.83      437.72     10.82 o 
  -2  12  10        0.01        5.33      6.83 o 
  -1  12  10        0.66        4.22      7.93 o 
   0  12  10      394.65      414.23     12.99 o 
   1  12  10       39.79       39.38      8.44 o 
   2  12  10      103.01      106.69     11.19 o 
   3  12  10        0.01       11.86     11.48 o 
   4  12  10        6.25       26.79     13.55 o 
   5  12  10       39.66       41.16     15.61 o 
   6  12  10       11.03       10.71     17.39 o 
   7  12  10        9.25       10.79     30.06 o 
   8  12  10       72.96       44.64     25.50 o 
   9  12  10       34.29       30.35     24.22 o 
  10  12  10       13.99       25.06     28.07 o 
  11  12  10       58.40       34.39     35.25 o 
 -13  13  10       70.05       79.32     42.06 o 
 -12  13  10        1.89       12.20     34.71 o 
 -11  13  10        3.07       26.98     21.04 o 
 -10  13  10        0.03       13.02     15.67 o 
  -9  13  10      803.93      864.32     20.74 o 
  -8  13  10      213.09      182.78     16.63 o 
  -7  13  10      236.86      184.27     13.94 o 
  -6  13  10       20.05       23.74     11.45 o 
  -5  13  10      273.07      262.41     20.15 o 
  -4  13  10     1453.55     1508.92     31.83 o 
  -3  13  10     2105.43     2209.60     49.70 o 
  -2  13  10       11.37       16.77      7.31 o 
  -1  13  10       60.37       46.71      8.92 o 
   0  13  10      483.17      474.80     12.39 o 
   1  13  10      173.68      175.64     10.65 o 
   2  13  10       16.14       24.91     11.04 o 
   3  13  10      662.11      652.58     25.27 o 
   4  13  10       47.34       39.65     14.57 o 
   5  13  10       58.94       66.90     18.72 o 
   6  13  10        0.09       27.20     28.29 o 
   7  13  10        4.29       16.50     31.90 o 
   8  13  10        0.03       38.57     26.29 o 
   9  13  10        0.00       -3.05     29.96 o 
  10  13  10        0.53        8.71     35.22 o 
  11  13  10       72.24       70.99     42.19 o 
 -13  14  10        1.41        2.59     34.70 o 
 -12  14  10        0.61       -6.39     32.10 o 
 -11  14  10      544.80      636.77     43.64 o 
 -10  14  10      385.51      386.95     21.79 o 
  -9  14  10      250.33      256.43     17.21 o 
  -8  14  10       21.47       25.13     12.40 o 
  -7  14  10       26.29       20.22     16.62 o 
  -6  14  10       34.62       43.43     12.76 o 
  -5  14  10      596.92      595.24     17.66 o 
  -4  14  10       49.54       45.64     12.34 o 
  -3  14  10     2238.82     2329.61     20.48 o 
  -2  14  10      182.58      168.14     19.60 o 
  -1  14  10      295.85      306.64     15.72 o 
   0  14  10      202.69      209.57     15.62 o 
   1  14  10        0.20        9.99      9.39 o 
   2  14  10      649.47      694.76     18.37 o 
   3  14  10        3.25       23.62     13.66 o 
   4  14  10       24.81       32.27     15.32 o 
   5  14  10       14.21        3.89     19.67 o 
   6  14  10        0.04       10.75     20.74 o 
   7  14  10        0.50       10.65     20.12 o 
   8  14  10        3.04       27.34     27.42 o 
   9  14  10        7.64       -1.72     29.29 o 
  10  14  10        0.14       27.96     33.99 o 
  11  14  10       23.23       34.03     43.08 o 
 -13  15  10        2.89       14.16     37.08 o 
 -12  15  10       85.68       68.91     32.39 o 
 -11  15  10        0.72       21.02     30.13 o 
 -10  15  10        0.01        8.30     18.55 o 
  -9  15  10      228.80      201.10     16.75 o 
  -8  15  10      200.09      199.44     19.26 o 
  -7  15  10      215.34      153.07     18.33 o 
  -6  15  10      133.34      106.04     16.06 o 
  -5  15  10       74.12       65.81     14.99 o 
  -4  15  10        0.36       10.22      9.83 o 
  -3  15  10       46.27       55.57     13.24 o 
  -2  15  10      393.34      374.84     19.81 o 
  -1  15  10       29.69       23.21      9.16 o 
   0  15  10       33.81       34.38     10.73 o 
   1  15  10       46.00       49.62     10.99 o 
   2  15  10        3.82       22.51      9.91 o 
   3  15  10       11.70       24.34     18.73 o 
   4  15  10        0.08       -6.17     17.16 o 
   5  15  10       73.57       60.75     20.14 o 
   6  15  10       24.08       24.41     19.21 o 
   7  15  10        1.69       24.52     26.48 o 
   8  15  10        1.67        2.12     29.84 o 
   9  15  10        1.34        6.81     32.07 o 
  10  15  10        3.56        8.69     34.50 o 
 -13  16  10       94.15      138.05     48.39 o 
 -12  16  10        5.05        2.78     35.64 o 
 -11  16  10       77.99       65.40     31.37 o 
 -10  16  10      109.69       92.50     28.80 o 
  -9  16  10        6.24       23.96     18.20 o 
  -8  16  10      200.46      192.15     18.70 o 
  -7  16  10        2.35       14.80     14.14 o 
  -6  16  10       64.43       59.08     15.10 o 
  -5  16  10       89.25       61.92     13.19 o 
  -4  16  10       16.28       10.75     11.08 o 
  -3  16  10      146.46      137.83     16.52 o 
  -2  16  10      295.58      281.45     19.48 o 
  -1  16  10       15.55        9.24     12.26 o 
   0  16  10       14.77        7.95     10.58 o 
   1  16  10        9.01       10.13      9.56 o 
   2  16  10        2.95        2.24     10.99 o 
   3  16  10        1.92        6.05     16.29 o 
   4  16  10       64.17       57.48     18.46 o 
   5  16  10        1.23       32.77     19.23 o 
   6  16  10        3.22       21.74     23.16 o 
   7  16  10        8.93       19.61     26.03 o 
   8  16  10       35.17       33.02     31.71 o 
   9  16  10       68.82       37.22     34.15 o 
  10  16  10        4.47       29.15     37.07 o 
 -12  17  10       46.87       52.07     34.58 o 
 -11  17  10       12.81       20.57     31.65 o 
 -10  17  10       14.42       23.41     30.08 o 
  -9  17  10       31.68       35.05     19.59 o 
  -8  17  10       48.11       46.02     17.59 o 
  -7  17  10      246.36      231.74     22.66 o 
  -6  17  10        1.99        7.55     13.40 o 
  -5  17  10        2.56        6.64     12.22 o 
  -4  17  10      341.32      320.63     20.08 o 
  -3  17  10      324.39      285.11     17.04 o 
  -2  17  10       43.06       37.07     19.57 o 
  -1  17  10        4.90        7.10     13.57 o 
   0  17  10       14.66       11.63     14.80 o 
   1  17  10       23.49       23.11     11.01 o 
   2  17  10       45.20       43.03     15.13 o 
   3  17  10       65.79       52.00     17.54 o 
   4  17  10       24.55       55.74     22.58 o 
   5  17  10        3.50       14.20     19.43 o 
   6  17  10       33.95       20.26     26.97 o 
   7  17  10       52.60       29.09     26.57 o 
   8  17  10       68.01       95.27     38.25 o 
   9  17  10       23.66       23.34     32.17 o 
  10  17  10        1.04        7.58     38.45 o 
 -12  18  10        8.44       43.38     38.12 o 
 -11  18  10       15.22       17.75     34.21 o 
 -10  18  10        2.84       10.60     30.36 o 
  -9  18  10       33.63       48.55     32.63 o 
  -8  18  10      210.68      172.69     22.54 o 
  -7  18  10       13.50       18.02     14.79 o 
  -6  18  10      140.71      111.07     15.74 o 
  -5  18  10       47.06       49.67     17.91 o 
  -4  18  10        1.12        4.21     15.45 o 
  -3  18  10      308.04      307.99     18.33 o 
  -2  18  10      115.92      115.39     14.93 o 
  -1  18  10       38.56        7.36     15.96 o 
   0  18  10       64.81       60.82     16.08 o 
   1  18  10       36.32       30.22     18.48 o 
   2  18  10       35.64       49.12     16.61 o 
   3  18  10       45.29       53.50     14.35 o 
   4  18  10      215.52      226.19     25.33 o 
   5  18  10      102.81      113.99     25.09 o 
   6  18  10       45.02       29.01     30.57 o 
   7  18  10       33.03       34.23     31.47 o 
   8  18  10       44.37       53.84     36.96 o 
   9  18  10        0.90       32.48     37.96 o 
 -11  19  10        3.65       49.51     41.87 o 
 -10  19  10       13.25       28.54     32.14 o 
  -9  19  10      139.53      120.10     33.90 o 
  -8  19  10       59.44       43.81     27.33 o 
  -7  19  10       43.32       22.59     26.95 o 
  -6  19  10       28.08       17.90     21.27 o 
  -5  19  10       29.40       22.94     18.53 o 
  -4  19  10        5.71       20.67     18.19 o 
  -3  19  10      247.74      262.23     31.13 o 
  -2  19  10      127.79      149.86     14.98 o 
  -1  19  10      114.86      106.58     18.91 o 
   0  19  10        0.77       22.72     19.16 o 
   1  19  10       38.38       19.04     19.48 o 
   2  19  10      127.60      123.27     16.46 o 
   3  19  10        0.72        8.38     14.54 o 
   4  19  10        7.03       23.50     23.25 o 
   5  19  10        0.48       17.86     28.74 o 
   6  19  10        9.97       13.60     30.59 o 
   7  19  10       29.83       21.92     32.67 o 
   8  19  10       26.24       25.64     34.42 o 
   9  19  10        5.68       23.78     40.95 o 
 -11  20  10       41.45       60.09     40.97 o 
 -10  20  10       37.30       22.92     37.17 o 
  -9  20  10      124.61      158.28     36.55 o 
  -8  20  10        4.87       16.28     24.54 o 
  -7  20  10       14.53        5.20     17.26 o 
  -6  20  10      131.87      172.11     34.93 o 
  -5  20  10       32.72       39.47     19.58 o 
  -4  20  10       27.46       40.72     18.91 o 
  -3  20  10        0.56       40.82     16.52 o 
  -2  20  10      478.61      488.34     24.05 o 
  -1  20  10      161.77      160.12     21.35 o 
   0  20  10        9.18       29.17     19.28 o 
   1  20  10       23.46       11.80     30.41 o 
   2  20  10      145.18      117.00     24.66 o 
   3  20  10       20.98       14.85     17.85 o 
   4  20  10       31.45       33.93     20.74 o 
   5  20  10       16.32       24.51     28.99 o 
   6  20  10       48.07       53.28     35.31 o 
   7  20  10        0.56       40.30     32.20 o 
   8  20  10        8.09       33.66     30.73 o 
 -10  21  10        6.09       15.71     33.72 o 
  -9  21  10        1.25       27.81     34.79 o 
  -8  21  10        0.32       -7.69     32.45 o 
  -7  21  10       21.07       15.26     27.64 o 
  -6  21  10       75.66       61.56     30.58 o 
  -5  21  10      133.69      158.51     36.19 o 
  -4  21  10      125.78      109.32     22.83 o 
  -3  21  10       68.69      100.09     18.80 o 
  -2  21  10       36.33       57.64     17.16 o 
  -1  21  10        1.77       41.08     22.09 o 
   0  21  10       88.52       61.14     20.74 o 
   1  21  10      327.13      346.89     28.60 o 
   2  21  10       15.01       16.76     22.66 o 
   3  21  10        1.41        9.65     26.40 o 
   4  21  10        7.68       17.55     19.36 o 
   5  21  10        4.52       22.39     33.22 o 
   6  21  10        4.37        8.28     33.55 o 
   7  21  10        3.10       18.28     34.92 o 
   8  21  10       24.92       17.52     32.88 o 
 -10  22  10      133.91      115.85     39.34 o 
  -9  22  10        3.56        7.20     35.37 o 
  -8  22  10        0.51       15.20     32.04 o 
  -7  22  10        5.70       -0.66     31.23 o 
  -6  22  10       10.47       17.56     31.49 o 
  -5  22  10        3.17       -3.63     27.38 o 
  -4  22  10        6.03        7.06     28.94 o 
  -3  22  10       28.00       39.76     17.71 o 
  -2  22  10      133.44      138.99     28.36 o 
  -1  22  10        2.91        2.02     19.94 o 
   0  22  10        4.76       27.39     23.73 o 
   1  22  10      154.13      133.29     33.03 o 
   2  22  10       17.82       33.56     26.39 o 
   3  22  10       13.06        6.32     23.24 o 
   4  22  10       33.35       35.42     33.45 o 
   5  22  10        0.25        4.65     24.55 o 
   6  22  10        0.46       30.90     30.48 o 
   7  22  10        3.61       17.48     34.13 o 
  -9  23  10       20.60       29.53     37.74 o 
  -8  23  10        0.58       10.10     29.33 o 
  -7  23  10        7.87       -1.61     37.44 o 
  -6  23  10        0.29       -2.67     28.85 o 
  -5  23  10        3.22       -4.71     30.76 o 
  -4  23  10        0.00        0.55     40.72 o 
  -3  23  10      186.21      203.20     27.70 o 
  -2  23  10       35.66       61.74     27.89 o 
  -1  23  10       14.81       23.26     27.57 o 
   0  23  10        3.85       21.58     28.37 o 
   1  23  10        1.74        4.61     28.71 o 
   2  23  10      107.17       84.78     31.66 o 
   3  23  10       35.31       18.77     29.56 o 
   4  23  10        3.53       -1.38     27.22 o 
   6  23  10       18.30       31.95     34.32 o 
   7  23  10       32.65       31.58     41.25 o 
  -8  24  10        0.33       20.62     39.97 o 
  -7  24  10        0.00      -19.25     38.02 o 
  -6  24  10        1.14       17.66     32.03 o 
  -5  24  10       25.11      -11.87     32.28 o 
  -4  24  10       63.71       33.25     32.52 o 
  -3  24  10      203.77      238.12     40.16 o 
  -2  24  10      384.43      461.84     41.21 o 
  -1  24  10       42.68       55.97     29.68 o 
   0  24  10       18.69       23.08     29.64 o 
   1  24  10        4.84        7.62     29.23 o 
   2  24  10      111.16       73.12     27.70 o 
   3  24  10       29.13       -1.53     28.03 o 
   4  24  10       34.19      110.55     25.33 o 
  -8  25  10       21.94        9.02     30.26 o 
  -7  25  10        1.82       17.55     40.35 o 
  -6  25  10        4.57      -10.71     34.58 o 
  -5  25  10        1.36       25.58     36.73 o 
  -4  25  10       29.09       14.13     18.80 o 
  -3  25  10      103.89       93.18     36.40 o 
  -2  25  10       49.98       82.53     34.39 o 
  -1  25  10        0.05       35.44     25.75 o 
   0  25  10       53.09       57.07     31.07 o 
   1  25  10        0.33       26.75     31.11 o 
   2  25  10      269.12      284.24     44.00 o 
   3  25  10       25.52       54.29     30.65 o 
   4  25  10        0.53       26.66     34.11 o 
  -7  26  10       14.58       -0.54     31.10 o 
  -6  26  10        0.21        6.53     35.60 o 
  -5  26  10        1.77       -0.10     24.79 o 
  -4  26  10        0.27      -12.96     23.08 o 
  -3  26  10       12.64       57.13     37.03 o 
  -2  26  10      128.79      125.84     30.53 o 
  -1  26  10        0.53       -2.98     35.03 o 
   0  26  10        7.70       30.71     36.05 o 
   1  26  10        4.36       13.09     33.46 o 
   2  26  10        3.14       24.77     33.31 o 
   3  26  10       10.68       30.96     35.67 o 
   4  26  10        6.00       41.63     35.76 o 
  -5  27  10       24.75        0.45     21.71 o 
  -4  27  10        3.69       18.92     36.32 o 
  -3  27  10        7.89       19.15     36.19 o 
  -2  27  10        6.61       14.40     33.25 o 
  -1  27  10        1.86       13.06     36.91 o 
   0  27  10      278.01      347.56     47.75 o 
   1  27  10      131.51      189.24     42.01 o 
   2  27  10        0.23       19.10     34.36 o 
   3  27  10       19.90       29.42     41.33 o 
  -3  28  10       57.63       30.74     32.99 o 
  -2  28  10        4.02       66.91     43.38 o 
  -1  28  10       39.16       55.43     41.53 o 
   0  28  10      147.54      207.74     43.20 o 
   1  28  10        9.18       31.25     37.26 o 
 -15   1  11       66.18       82.29     29.41 o 
 -14   1  11        0.10        6.86     22.36 o 
 -13   1  11        0.42        2.53     17.72 o 
 -12   1  11      111.47       89.34     16.92 o 
 -11   1  11        0.11       11.91     11.64 o 
 -10   1  11       12.58       21.28      9.23 o 
  -9   1  11      167.63      140.31     10.36 o 
  -8   1  11      102.54       95.79      9.43 o 
  -7   1  11      138.89      137.97      8.71 o 
  -6   1  11       15.91       13.60      6.13 o 
  -5   1  11     1039.03      974.54     12.64 o 
  -4   1  11       50.90       47.78      7.08 o 
  -3   1  11        8.62       12.78      6.82 o 
  -2   1  11      213.86      217.54      7.72 o 
  -1   1  11      109.72      124.53      8.08 o 
   0   1  11       77.94       79.35      6.20 o 
   1   1  11      356.91      383.91      9.96 o 
   2   1  11      238.51      245.54      8.86 o 
   3   1  11       69.37       86.99      8.51 o 
   4   1  11     1042.37     1124.36     27.37 o 
   5   1  11        2.95        9.34      8.23 o 
   6   1  11        3.13       17.92      9.17 o 
   7   1  11       61.62       76.70     28.51 o 
   8   1  11      100.98      124.13     32.26 o 
   9   1  11       85.37      113.54     33.54 o 
 -15   2  11        3.64       18.88     38.78 o 
 -14   2  11        4.46       15.23     22.18 o 
 -13   2  11      130.95      134.25     19.91 o 
 -12   2  11        1.05        5.18     16.15 o 
 -11   2  11       91.70      107.72     15.75 o 
 -10   2  11        0.59        4.97     10.21 o 
  -9   2  11       71.65       40.97      9.21 o 
  -8   2  11      646.38      511.22     14.37 o 
  -7   2  11        3.11       11.14      6.19 o 
  -6   2  11      748.30      708.15     12.47 o 
  -5   2  11        6.02       12.49      4.56 o 
  -4   2  11        0.28        2.27      5.79 o 
  -3   2  11      448.55      462.22      8.16 o 
  -2   2  11       46.06       55.68      7.66 o 
  -1   2  11      867.69      921.86     10.08 o 
   0   2  11      756.84      858.51     10.66 o 
   1   2  11      123.78      146.44      8.78 o 
   2   2  11       81.53       80.31      7.25 o 
   3   2  11      162.08      158.37      8.28 o 
   4   2  11     4382.22     4637.49     31.12 o 
   5   2  11      169.67      159.65     11.00 o 
   6   2  11        0.00        3.87     14.37 o 
   7   2  11      121.18       89.91     14.98 o 
   8   2  11      155.46      188.82     23.15 o 
   9   2  11      123.29      149.98     29.44 o 
 -15   3  11       59.82      126.94     45.33 o 
 -14   3  11        2.01       11.73     30.85 o 
 -13   3  11       39.81       21.89     15.31 o 
 -12   3  11       95.71       75.91     16.62 o 
 -11   3  11        0.04       18.79     11.57 o 
 -10   3  11       23.73       21.80     11.17 o 
  -9   3  11       49.33       38.90      9.07 o 
  -8   3  11        0.01        9.26      6.67 o 
  -7   3  11     1244.48     1077.09     31.96 o 
  -6   3  11       49.01       56.64      6.59 o 
  -5   3  11     1136.71     1098.07     11.14 o 
  -4   3  11        3.39       11.32      6.05 o 
  -3   3  11       23.23       25.63      6.21 o 
  -2   3  11     2759.06     2900.06     15.24 o 
  -1   3  11       69.36       63.73      6.71 o 
   0   3  11       77.49       84.39      7.54 o 
   1   3  11        9.13       16.08      7.15 o 
   2   3  11       68.00       78.19      8.99 o 
   3   3  11      707.67      741.57     10.47 o 
   4   3  11     3454.35     3644.60     54.01 o 
   5   3  11       59.85       73.92     14.25 o 
   6   3  11      166.34      176.73     16.68 o 
   7   3  11        0.12       36.49     15.00 o 
   8   3  11      374.95      411.42     20.44 o 
   9   3  11      194.20      211.62     37.23 o 
 -15   4  11       71.79      109.38     40.97 o 
 -14   4  11       39.95       31.54     32.97 o 
 -13   4  11        6.79        5.05     22.13 o 
 -12   4  11        0.27       -3.28     18.95 o 
 -11   4  11     1122.93     1208.12     37.53 o 
 -10   4  11       33.67       14.89     11.67 o 
  -9   4  11        4.31        3.47      9.11 o 
  -8   4  11       53.88       58.54     10.28 o 
  -7   4  11        3.39       14.17      6.59 o 
  -6   4  11     2650.81     2803.66     24.74 o 
  -5   4  11       25.56       22.86      5.32 o 
  -4   4  11       73.03       72.88      6.68 o 
  -3   4  11      168.71      144.78      7.96 o 
  -2   4  11       16.05       22.98      6.26 o 
  -1   4  11       18.56       17.80      7.08 o 
   0   4  11       30.39       37.58      7.78 o 
   1   4  11      373.60      451.33     10.60 o 
   2   4  11     2730.58     2971.78     42.11 o 
   3   4  11       18.09       18.92      9.02 o 
   4   4  11     4690.39     4674.05     53.95 o 
   5   4  11        2.61        5.05     10.72 o 
   6   4  11       94.38       90.32     15.34 o 
   7   4  11      707.35      692.36     25.53 o 
   8   4  11       17.65       48.22     17.63 o 
   9   4  11      291.36      360.51     28.15 o 
  10   4  11       97.97      107.29     29.32 o 
 -15   5  11       56.96       63.40     37.19 o 
 -14   5  11       31.71       80.83     32.97 o 
 -13   5  11       30.46       25.34     21.03 o 
 -12   5  11        4.47        1.54     17.12 o 
 -11   5  11        0.00       17.94     15.72 o 
 -10   5  11       23.04       22.44     13.42 o 
  -9   5  11        1.47        8.79      6.34 o 
  -8   5  11        0.30       19.48      9.21 o 
  -7   5  11     1496.69     1474.96     32.19 o 
  -6   5  11      259.09      266.56      9.70 o 
  -5   5  11      668.32      659.46     14.05 o 
  -4   5  11      208.97      190.14      7.92 o 
  -3   5  11       69.04       55.46      6.32 o 
  -2   5  11        5.90       16.17      6.08 o 
  -1   5  11       56.86       67.02      6.13 o 
   0   5  11       28.13       50.82      9.54 o 
   1   5  11     5619.75     5966.40     72.48 o 
   2   5  11        3.26       14.15      7.62 o 
   3   5  11     1160.98     1141.98     14.57 o 
   4   5  11        3.01       38.40     10.52 o 
   5   5  11      140.64      126.63     12.91 o 
   6   5  11      160.69      148.18     15.31 o 
   7   5  11        0.23       27.16     15.22 o 
   8   5  11       92.51      115.49     18.40 o 
   9   5  11      144.98      172.31     24.44 o 
  10   5  11        2.22       23.36     27.93 o 
  11   5  11       23.05       35.79     30.19 o 
 -15   6  11        3.92       27.58     36.82 o 
 -14   6  11        6.81       20.54     32.74 o 
 -13   6  11        4.08        5.13     20.45 o 
 -12   6  11       27.32       23.05     19.24 o 
 -11   6  11      181.46      194.61     17.88 o 
 -10   6  11        1.17        7.39     13.63 o 
  -9   6  11       14.44       21.42     12.48 o 
  -8   6  11      106.33      154.86     15.82 o 
  -7   6  11        0.63       14.88      9.20 o 
  -6   6  11      363.81      379.10     10.26 o 
  -5   6  11      543.48      543.64      8.76 o 
  -4   6  11      144.37      145.99      7.48 o 
  -3   6  11      106.64      113.82      7.62 o 
  -2   6  11       30.84       34.74      6.70 o 
  -1   6  11      269.79      245.52      9.52 o 
   0   6  11      307.42      294.16     10.31 o 
   1   6  11      211.06      196.13      9.83 o 
   2   6  11       20.82       34.54      9.54 o 
   3   6  11       20.13       12.24      9.11 o 
   4   6  11      101.98      154.29     12.57 o 
   5   6  11      143.53      145.36     14.28 o 
   6   6  11      306.67      298.89     16.53 o 
   7   6  11       19.18       49.82     16.63 o 
   8   6  11        6.49        6.80     17.33 o 
   9   6  11      140.62      121.23     33.07 o 
  10   6  11        1.68       -7.80     28.91 o 
  11   6  11        0.80        2.05     27.02 o 
 -15   7  11       39.46        5.88     38.87 o 
 -14   7  11        1.68        2.08     28.51 o 
 -13   7  11        3.69      -10.50     30.04 o 
 -12   7  11       49.46       64.34     20.94 o 
 -11   7  11       53.55       50.86     19.16 o 
 -10   7  11       13.07       26.71     13.99 o 
  -9   7  11      199.22      168.42     22.72 o 
  -8   7  11       49.03       55.06     10.42 o 
  -7   7  11        0.04       15.11      8.91 o 
  -6   7  11       75.86       89.56      9.38 o 
  -5   7  11      233.65      245.18      7.74 o 
  -4   7  11      616.86      679.03      8.71 o 
  -3   7  11        1.65       12.54      5.75 o 
  -2   7  11      180.47      172.24      7.22 o 
  -1   7  11      468.46      519.16      9.69 o 
   0   7  11       81.78       87.10      7.66 o 
   1   7  11       61.64       62.21      9.78 o 
   2   7  11      164.78      174.10     12.00 o 
   3   7  11      782.07      742.50     26.00 o 
   4   7  11     1758.47     1809.55     26.75 o 
   5   7  11       42.90       48.11     12.62 o 
   6   7  11      247.69      250.49     16.58 o 
   7   7  11      104.49      108.93     19.03 o 
   8   7  11       91.01       42.18     19.09 o 
   9   7  11        7.11       26.62     26.30 o 
  10   7  11        1.62       13.01     28.15 o 
  11   7  11       12.39       24.98     30.94 o 
  12   7  11        1.31       20.78     32.47 o 
 -14   8  11       77.28       74.75     36.28 o 
 -13   8  11       86.00      103.41     42.17 o 
 -12   8  11       23.33       28.46     19.82 o 
 -11   8  11      104.00      139.64     24.58 o 
 -10   8  11        2.55        8.35     11.40 o 
  -9   8  11      419.07      446.42     16.41 o 
  -8   8  11      330.83      277.35     18.39 o 
  -7   8  11       89.16       47.71     10.53 o 
  -6   8  11      249.91      225.69      9.79 o 
  -5   8  11      888.42      903.04     10.70 o 
  -4   8  11       10.23       18.25      6.38 o 
  -3   8  11       21.15       29.33      6.48 o 
  -2   8  11       17.40       21.02      7.34 o 
  -1   8  11       19.93       32.77      7.12 o 
   0   8  11      427.90      432.71      9.41 o 
   1   8  11      137.37      125.20     10.09 o 
   2   8  11      442.85      407.05     12.74 o 
   3   8  11      208.26      225.54     14.03 o 
   4   8  11      357.98      353.27     17.83 o 
   5   8  11       10.04        9.35     12.00 o 
   6   8  11       11.13       19.15     13.19 o 
   7   8  11      191.80      184.12     19.38 o 
   8   8  11        8.19       24.17     20.51 o 
   9   8  11       23.47       44.94     28.50 o 
  10   8  11       35.57       48.93     30.46 o 
  11   8  11       14.82       14.55     32.82 o 
  12   8  11       27.30       46.46     39.62 o 
 -14   9  11       29.41       49.88     40.27 o 
 -13   9  11        2.83       -2.54     30.51 o 
 -12   9  11       69.72       62.90     23.58 o 
 -11   9  11       45.59       59.75     17.96 o 
 -10   9  11        0.63       19.75     13.35 o 
  -9   9  11        9.84       21.11     12.16 o 
  -8   9  11       10.47        9.45     10.23 o 
  -7   9  11      114.14       67.97     10.32 o 
  -6   9  11        1.65        9.36      7.45 o 
  -5   9  11      377.05      376.00     10.78 o 
  -4   9  11      435.30      446.97     19.01 o 
  -3   9  11      345.18      349.73      9.56 o 
  -2   9  11     1709.57     1646.59     17.41 o 
  -1   9  11       41.79       48.70      6.02 o 
   0   9  11       64.48       54.69      8.06 o 
   1   9  11       83.18       91.18     10.87 o 
   2   9  11       27.64       30.93     10.07 o 
   3   9  11      108.46       98.63     12.33 o 
   4   9  11      121.13      114.19     14.87 o 
   5   9  11      224.08      250.59     18.33 o 
   6   9  11      135.82      146.83     18.21 o 
   7   9  11        3.07       21.84     18.76 o 
   8   9  11        5.21       23.13     19.51 o 
   9   9  11       36.46       46.43     32.30 o 
  10   9  11        0.74       23.63     31.69 o 
  11   9  11       46.40       16.69     31.76 o 
 -14  10  11       58.89       51.71     35.96 o 
 -13  10  11       13.91       14.13     30.83 o 
 -12  10  11        7.54       -4.35     18.85 o 
 -11  10  11     1068.54     1232.71     49.66 o 
 -10  10  11       49.32       29.46     13.75 o 
  -9  10  11        5.47       12.31     11.77 o 
  -8  10  11      189.21      177.19     14.28 o 
  -7  10  11       24.73       16.99      9.71 o 
  -6  10  11      178.74      149.23     11.94 o 
  -5  10  11       55.68       57.39      8.44 o 
  -4  10  11      133.78      112.72      9.92 o 
  -3  10  11     3450.46     3387.20     35.85 o 
  -2  10  11       10.14       10.12      6.32 o 
  -1  10  11      371.94      340.03      8.53 o 
   0  10  11       50.34       46.72      7.95 o 
   1  10  11       19.94       14.57      9.20 o 
   2  10  11      234.50      224.31     11.87 o 
   3  10  11       84.09       99.27     14.42 o 
   4  10  11      170.52      169.91     14.52 o 
   5  10  11       93.72       85.47     14.98 o 
   6  10  11       59.13       44.35     16.71 o 
   7  10  11      192.14      171.30     20.36 o 
   8  10  11        0.01        3.17     25.15 o 
   9  10  11      109.35      123.28     36.56 o 
  10  10  11       55.36       71.72     36.86 o 
  11  10  11       47.86       59.97     35.45 o 
 -14  11  11        9.49       30.80     37.35 o 
 -13  11  11       10.58       -6.87     33.28 o 
 -12  11  11       97.23       97.32     20.94 o 
 -11  11  11        1.09       23.24     19.77 o 
 -10  11  11       15.60        5.21     13.11 o 
  -9  11  11      158.55      136.35     13.78 o 
  -8  11  11      251.68      274.16     15.96 o 
  -7  11  11       65.94       40.19     10.25 o 
  -6  11  11       40.54       45.32     10.75 o 
  -5  11  11        1.41        0.61      8.50 o 
  -4  11  11      135.78      114.53      9.52 o 
  -3  11  11      414.26      434.49     10.08 o 
  -2  11  11      225.68      201.85     11.27 o 
  -1  11  11      117.26      113.44      8.81 o 
   0  11  11       30.33       26.86      8.03 o 
   1  11  11      561.39      567.67     16.33 o 
   2  11  11        9.12       21.70     10.39 o 
   3  11  11     1152.71     1142.61     17.29 o 
   4  11  11       56.44       56.42     14.01 o 
   5  11  11       65.66       36.11     20.90 o 
   6  11  11        1.02        1.30     16.51 o 
   7  11  11      108.98      103.83     19.87 o 
   8  11  11       65.80       44.65     22.61 o 
   9  11  11       43.69       59.95     32.19 o 
  10  11  11        3.51       33.37     32.33 o 
  11  11  11        1.23        9.40     37.21 o 
 -14  12  11       48.17       68.91     38.79 o 
 -13  12  11       60.58       48.24     34.18 o 
 -12  12  11       16.18       47.92     31.53 o 
 -11  12  11      308.70      346.82     29.16 o 
 -10  12  11        0.05       14.55     14.38 o 
  -9  12  11        0.19       11.38     12.21 o 
  -8  12  11       66.17       53.54     12.82 o 
  -7  12  11       26.83       25.90     11.89 o 
  -6  12  11       59.44       57.32     13.18 o 
  -5  12  11       20.78       27.16     10.58 o 
  -4  12  11       44.67       54.35      9.04 o 
  -3  12  11     2879.36     2981.42     22.99 o 
  -2  12  11       12.95       16.09      7.59 o 
  -1  12  11      389.84      341.34     11.62 o 
   0  12  11       21.13       17.42      7.84 o 
   1  12  11        9.95        4.59     10.06 o 
   2  12  11      463.28      469.09     16.57 o 
   3  12  11        8.53       25.72     13.00 o 
   4  12  11       12.46       11.26     14.49 o 
   5  12  11      132.32      122.91     18.97 o 
   6  12  11       14.84       16.53     22.89 o 
   7  12  11       27.29       32.25     17.44 o 
   8  12  11        8.51       14.31     22.56 o 
   9  12  11      124.00      143.38     36.39 o 
  10  12  11       19.78       54.15     35.31 o 
  11  12  11        0.20       16.45     32.97 o 
 -13  13  11        7.22       17.89     35.85 o 
 -12  13  11       26.24       36.52     29.11 o 
 -11  13  11        0.72        0.97     17.64 o 
 -10  13  11      488.74      525.15     23.73 o 
  -9  13  11      730.33      745.66     20.23 o 
  -8  13  11       41.02       42.43     12.96 o 
  -7  13  11       82.37       80.02     16.31 o 
  -6  13  11       21.03       18.59     11.91 o 
  -5  13  11        0.75        5.10     13.94 o 
  -4  13  11       58.27       50.41     10.08 o 
  -3  13  11     2218.48     2219.39     16.29 o 
  -2  13  11      447.62      432.96     13.55 o 
  -1  13  11        1.81        5.43      8.16 o 
   0  13  11        9.32        7.24     11.05 o 
   1  13  11       16.05       13.75      7.89 o 
   2  13  11       21.33       12.27     12.16 o 
   3  13  11        5.30       10.74     10.69 o 
   4  13  11       66.62       68.90     16.75 o 
   5  13  11       90.04       70.58     18.76 o 
   6  13  11        0.01        4.62     17.18 o 
   7  13  11        0.93       17.41     21.58 o 
   8  13  11      142.01      147.36     38.39 o 
   9  13  11        7.31       31.53     32.57 o 
  10  13  11        7.31        0.19     92.71 o 
  11  13  11       30.30       14.20     38.89 o 
 -13  14  11       14.23       38.05     36.62 o 
 -12  14  11       15.55       10.99     26.52 o 
 -11  14  11       32.23       35.51     22.50 o 
 -10  14  11       24.27       48.99     16.74 o 
  -9  14  11       34.21       51.07     14.85 o 
  -8  14  11        4.55       10.61     14.59 o 
  -7  14  11      227.59      187.40     21.40 o 
  -6  14  11       10.99       25.74     12.26 o 
  -5  14  11      861.77      881.94     25.20 o 
  -4  14  11      254.32      199.75     12.87 o 
  -3  14  11      579.81      499.88     17.75 o 
  -2  14  11      211.83      202.52     16.31 o 
  -1  14  11       55.20       47.30     10.38 o 
   0  14  11      453.92      427.37     25.77 o 
   1  14  11      147.82      115.82     11.33 o 
   2  14  11       21.25       25.54     12.22 o 
   3  14  11        6.14        2.80     14.27 o 
   4  14  11      709.04      720.66     23.81 o 
   5  14  11        6.06        1.56     16.53 o 
   6  14  11       15.08       22.97     18.96 o 
   7  14  11       48.36       41.52     22.75 o 
   8  14  11        0.00        5.30     24.45 o 
   9  14  11       15.04       40.38     34.15 o 
  10  14  11        0.95       20.51     36.85 o 
 -13  15  11       84.64       86.21     34.33 o 
 -12  15  11        1.03       -1.75     34.62 o 
 -11  15  11       50.35       43.96     31.86 o 
 -10  15  11       91.25       82.70     22.54 o 
  -9  15  11      108.16       98.09     18.81 o 
  -8  15  11        0.09       -7.45     14.58 o 
  -7  15  11       72.61       61.25     15.14 o 
  -6  15  11       41.49       41.48     13.94 o 
  -5  15  11      317.42      268.83     15.91 o 
  -4  15  11      373.33      353.17     19.95 o 
  -3  15  11      247.55      262.34     17.23 o 
  -2  15  11     1517.16     1620.06     25.26 o 
  -1  15  11       11.69       18.65     10.70 o 
   0  15  11       76.00       77.80     11.28 o 
   1  15  11       10.98       18.11     10.21 o 
   2  15  11      138.21      145.52     18.62 o 
   3  15  11      124.57       89.18     18.81 o 
   4  15  11        0.04       13.43     17.79 o 
   5  15  11      123.57       97.59     21.30 o 
   6  15  11       74.39      108.08     23.89 o 
   7  15  11        6.31        4.28     27.37 o 
   8  15  11        5.16       10.90     31.17 o 
   9  15  11       11.13       47.29     32.94 o 
  10  15  11        0.35       -6.21     35.27 o 
 -12  16  11        4.29        3.57     35.76 o 
 -11  16  11        0.65       60.52     34.85 o 
 -10  16  11       67.99       51.90     22.16 o 
  -9  16  11        4.51       32.90     19.49 o 
  -8  16  11      374.37      352.35     20.58 o 
  -7  16  11       95.22       67.68     17.56 o 
  -6  16  11      518.23      457.08     24.00 o 
  -5  16  11      124.95       95.74     14.16 o 
  -4  16  11       99.80       89.21     18.80 o 
  -3  16  11       93.53       88.98     16.85 o 
  -2  16  11      507.79      555.17     34.98 o 
  -1  16  11       64.32       36.95     18.98 o 
   0  16  11        2.05        0.39      9.79 o 
   1  16  11        0.24       19.07     12.15 o 
   2  16  11        0.81       14.14     12.92 o 
   3  16  11        4.96       -2.90     26.25 o 
   4  16  11      103.97       67.22     28.82 o 
   5  16  11        2.88        9.12     19.93 o 
   6  16  11       11.29        2.40     23.66 o 
   7  16  11       23.35       25.50     29.63 o 
   8  16  11        2.86       23.31     28.88 o 
   9  16  11        4.96       34.23     35.11 o 
  10  16  11       10.93       14.02     33.12 o 
 -12  17  11        8.42       -8.60     38.62 o 
 -11  17  11        2.97       39.46     35.24 o 
 -10  17  11       65.62       58.74     26.00 o 
  -9  17  11      286.70      270.84     25.20 o 
  -8  17  11      178.76      194.53     20.25 o 
  -7  17  11       36.37       28.54     17.84 o 
  -6  17  11       72.50       62.20     15.54 o 
  -5  17  11      216.26      220.93     16.13 o 
  -4  17  11       41.72       42.77     18.52 o 
  -3  17  11       33.97       49.31     14.59 o 
  -2  17  11      707.02      689.05     26.21 o 
  -1  17  11       26.58       20.14     14.51 o 
   0  17  11       12.07       10.60     11.98 o 
   1  17  11       45.01       39.83     12.16 o 
   2  17  11       26.56       21.18     12.30 o 
   3  17  11       40.30       51.76     18.37 o 
   4  17  11       17.99       34.87     19.05 o 
   5  17  11       48.81       32.73     21.62 o 
   6  17  11       33.55       38.01     28.91 o 
   7  17  11        0.03        4.39     31.63 o 
   8  17  11        0.75       34.88     31.33 o 
   9  17  11        1.55      -12.51     35.88 o 
 -12  18  11        4.25       15.42     34.87 o 
 -11  18  11       10.19       18.34     40.24 o 
 -10  18  11       42.55       59.58     33.80 o 
  -9  18  11       15.89       39.99     22.66 o 
  -8  18  11       26.89       36.80     18.86 o 
  -7  18  11       19.29       25.31     15.23 o 
  -6  18  11       61.76       55.34     15.63 o 
  -5  18  11      163.82      142.18     20.05 o 
  -4  18  11       17.20       22.17     15.79 o 
  -3  18  11      403.84      435.19     20.97 o 
  -2  18  11      139.25      167.58     17.55 o 
  -1  18  11        0.78        3.72     14.79 o 
   0  18  11        9.26        4.07     14.18 o 
   1  18  11      206.61      205.12     16.59 o 
   2  18  11       43.99       46.67     14.74 o 
   3  18  11        5.13       36.39     27.91 o 
   4  18  11       54.56       53.23     20.39 o 
   5  18  11        5.25       27.68     23.09 o 
   6  18  11        6.32        6.56     23.01 o 
   7  18  11        1.57       13.69     31.41 o 
   8  18  11        3.13       14.12     33.59 o 
   9  18  11        0.28       21.10     35.18 o 
 -11  19  11       11.16       20.46     32.59 o 
 -10  19  11      462.88      611.26     57.10 o 
  -9  19  11      696.37      837.89     51.03 o 
  -8  19  11        6.31       14.34     20.51 o 
  -7  19  11        1.47       10.21     17.15 o 
  -6  19  11        6.26        6.61     20.00 o 
  -5  19  11       13.95       12.87     17.82 o 
  -4  19  11        0.03       23.62     15.40 o 
  -3  19  11      506.86      480.89     24.43 o 
  -2  19  11      275.25      347.53     20.37 o 
  -1  19  11       91.22       70.80     18.16 o 
   0  19  11       88.54       79.12     18.68 o 
   1  19  11       52.99       51.71     19.68 o 
   2  19  11      160.36      142.96     21.02 o 
   3  19  11       77.80       56.14     18.30 o 
   4  19  11        5.23       24.46     23.55 o 
   5  19  11        0.28       29.48     29.01 o 
   6  19  11        0.62       -2.93     24.66 o 
   7  19  11        0.03       13.37     33.83 o 
   8  19  11        0.01       27.44     35.63 o 
   9  19  11        3.99      -12.77     35.37 o 
 -11  20  11       35.13       38.83     39.23 o 
 -10  20  11       16.74       53.40     37.87 o 
  -9  20  11       65.42       70.40     33.04 o 
  -8  20  11       81.30       67.40     32.15 o 
  -7  20  11       28.66        5.23     28.13 o 
  -6  20  11       53.33       60.41     31.08 o 
  -5  20  11      181.79      133.63     24.82 o 
  -4  20  11      201.77      196.74     21.96 o 
  -3  20  11        5.32       35.23     16.57 o 
  -2  20  11      396.87      433.67     23.18 o 
  -1  20  11      167.71      151.49     26.09 o 
   0  20  11       11.43       14.22     16.59 o 
   1  20  11        4.90       -0.58     21.14 o 
   2  20  11      135.15      136.10     23.20 o 
   3  20  11       17.20       11.10     18.57 o 
   4  20  11        3.11       14.11     28.86 o 
   5  20  11        3.75       24.11     30.14 o 
   6  20  11       49.20       23.68     32.49 o 
   7  20  11        1.00       27.01     32.18 o 
   8  20  11        3.73        7.83     38.64 o 
 -10  21  11       36.37       37.74     30.31 o 
  -9  21  11        2.70       42.22     36.30 o 
  -8  21  11        3.51       -4.85     33.76 o 
  -7  21  11       37.85       44.47     30.38 o 
  -6  21  11       54.80       46.41     28.23 o 
  -5  21  11       20.30      -18.80     28.45 o 
  -4  21  11      116.09      110.10     25.46 o 
  -3  21  11      353.92      347.41     28.76 o 
  -2  21  11      769.06      845.43     33.58 o 
  -1  21  11      227.77      173.56     24.97 o 
   0  21  11       22.86       20.55     34.36 o 
   1  21  11        0.02        9.94     21.40 o 
   2  21  11      225.59      182.37     38.70 o 
   3  21  11       12.83        2.09     26.30 o 
   4  21  11       60.20       54.94     29.02 o 
   5  21  11        0.48        1.49     29.44 o 
   6  21  11       32.15       33.36     35.01 o 
   7  21  11       34.59       21.28     31.05 o 
   8  21  11       15.42       23.70     36.91 o 
 -10  22  11      106.40       69.92     40.14 o 
  -9  22  11        0.00        4.58     37.27 o 
  -8  22  11       26.51      -11.30     31.69 o 
  -7  22  11        0.09        0.09     25.90 o 
  -6  22  11        6.32        8.22     30.62 o 
  -5  22  11        4.09        6.03     29.27 o 
  -4  22  11        0.49       15.15     22.88 o 
  -3  22  11      139.01      148.02     28.38 o 
  -2  22  11       51.59       40.84     23.41 o 
  -1  22  11        0.24        3.93     26.08 o 
   0  22  11        5.40       13.69     27.09 o 
   1  22  11        0.00       12.16     26.76 o 
   2  22  11        3.84       13.82     26.41 o 
   3  22  11       16.32       25.05     30.25 o 
   5  22  11       14.11       12.36     31.85 o 
   6  22  11       61.69       46.92     35.56 o 
   7  22  11        0.12        3.53     36.60 o 
  -9  23  11      126.58      141.25     46.74 o 
  -8  23  11        2.44        2.37     33.93 o 
  -7  23  11        0.00      -12.85     33.50 o 
  -6  23  11        0.01      -13.51     31.80 o 
  -5  23  11        0.78      -22.47     31.19 o 
  -4  23  11        2.48       16.98     29.88 o 
  -3  23  11       99.18      115.17     31.90 o 
  -2  23  11       54.34       60.61     30.43 o 
  -1  23  11       37.26       53.28     29.76 o 
   0  23  11        0.86       15.84     26.94 o 
   1  23  11       14.76       10.29     22.81 o 
   2  23  11       10.27       33.68     23.67 o 
   3  23  11       53.74       37.42     37.27 o 
   6  23  11        2.57       12.83     34.59 o 
  -8  24  11       10.56       -0.39     22.72 o 
  -7  24  11        0.77      -13.32     34.83 o 
  -6  24  11        2.61       12.53     32.08 o 
  -5  24  11        6.58        3.39     31.35 o 
  -4  24  11       29.78        4.99     31.57 o 
  -3  24  11       80.11      113.29     33.97 o 
  -2  24  11        1.97        3.78     23.91 o 
  -1  24  11      101.66       93.07     32.33 o 
   0  24  11        1.06        3.78     31.20 o 
   1  24  11        0.00       32.06     29.20 o 
   2  24  11       89.52      119.73     34.83 o 
   3  24  11        5.34        4.58     25.72 o 
  -7  25  11        0.65        0.09     56.56 o 
  -6  25  11        0.96        3.28     34.40 o 
  -5  25  11        4.86        0.19     23.41 o 
  -4  25  11        2.69      -22.03     34.10 o 
  -3  25  11       21.49       31.17     32.64 o 
  -2  25  11        1.64       36.10     31.09 o 
  -1  25  11        3.10       20.19     33.02 o 
   0  25  11        9.56        9.60     31.15 o 
   1  25  11        1.46       -0.68     36.50 o 
   2  25  11       23.78       29.84     31.65 o 
   3  25  11       84.47       65.70     33.08 o 
  -6  26  11        3.91      -11.72     28.91 o 
  -5  26  11        1.78        6.62     34.68 o 
  -4  26  11        0.94      -22.53     34.28 o 
  -3  26  11        0.02       17.23     33.47 o 
  -2  26  11       63.54       75.03     35.16 o 
  -1  26  11       42.25       75.11     38.97 o 
   0  26  11      101.80      113.83     38.16 o 
   1  26  11        9.40       36.71     36.39 o 
   2  26  11        0.56       19.17     32.95 o 
   3  26  11       37.91       43.72     36.17 o 
  -5  27  11        5.50       27.80     38.94 o 
  -4  27  11        5.39        4.05     37.88 o 
  -3  27  11        9.59       25.77     34.76 o 
  -2  27  11        0.54       54.55     36.04 o 
  -1  27  11       67.70       67.94     40.38 o 
   0  27  11       10.30       67.36     39.94 o 
   1  27  11        0.05        6.70     33.45 o 
   2  27  11       24.64       29.00     35.81 o 
  -2  28  11       11.38       51.97     38.31 o 
  -1  28  11        2.80       24.43     36.37 o 
 -15   0  12      118.49      223.94     48.22 o 
 -14   0  12        0.02        5.29     33.95 o 
 -13   0  12       37.74       37.44     29.49 o 
 -12   0  12        0.71       13.01     21.91 o 
 -11   0  12     1644.20     1821.11     31.00 o 
 -10   0  12        8.12       17.70     11.78 o 
  -9   0  12       11.37       20.04     11.38 o 
  -8   0  12      377.62      306.08     17.85 o 
  -7   0  12       29.43       28.68     10.53 o 
  -6   0  12        4.84        6.06      7.94 o 
  -5   0  12      402.13      412.66     12.41 o 
  -4   0  12     1264.93     1279.94     15.76 o 
  -3   0  12      722.23      658.62     12.29 o 
  -2   0  12        0.59       11.06     12.71 o 
  -1   0  12      833.53      755.04     13.14 o 
   0   0  12      372.77      389.49      9.61 o 
   1   0  12       22.74       20.73     10.21 o 
   2   0  12      126.69      118.82     14.40 o 
   3   0  12       15.52       42.77     13.42 o 
   4   0  12     7004.83     7353.90     45.13 o 
   5   0  12     2305.45     2367.16     69.34 o 
   6   0  12       83.20       85.12     18.00 o 
   7   0  12      189.14      168.54     38.36 o 
   8   0  12       41.30       51.29     47.19 o 
   9   0  12     1340.74     1708.66     74.74 o 
 -15   1  12      508.17      608.71     33.80 o 
 -14   1  12        2.78       19.87     24.86 o 
 -13   1  12       90.33       99.96     23.93 o 
 -12   1  12        0.11       12.58     14.70 o 
 -11   1  12        0.25       13.68     12.21 o 
 -10   1  12      222.23      190.02     12.15 o 
  -9   1  12        5.58       12.09      8.92 o 
  -8   1  12      162.48      133.24      9.79 o 
  -7   1  12       66.88       48.05      8.06 o 
  -6   1  12       64.78       50.64      7.77 o 
  -5   1  12     2476.56     2487.26     12.24 o 
  -4   1  12     1141.11     1134.61     10.48 o 
  -3   1  12        0.29        7.91      6.05 o 
  -2   1  12      127.23      127.62      7.66 o 
  -1   1  12      250.23      230.38      8.37 o 
   0   1  12      400.95      414.60      8.86 o 
   1   1  12        0.39        8.82      5.73 o 
   2   1  12        0.79        8.88      7.43 o 
   3   1  12      991.51     1089.78     20.99 o 
   4   1  12     2350.58     2607.51     22.46 o 
   5   1  12      752.34      766.77     15.60 o 
   6   1  12      163.72      147.44     15.78 o 
   7   1  12       12.43       12.81     15.43 o 
   8   1  12       21.18       28.99     30.09 o 
   9   1  12      634.12      782.81     45.26 o 
 -15   2  12       25.02       12.66     35.59 o 
 -14   2  12      172.91      206.80     33.44 o 
 -13   2  12       45.49       29.13     21.25 o 
 -12   2  12       80.75       75.81     17.61 o 
 -11   2  12      211.94      226.89     16.62 o 
 -10   2  12       16.61       26.84      9.50 o 
  -9   2  12       14.61        9.35      8.60 o 
  -8   2  12      179.20       99.42     20.17 o 
  -7   2  12        4.07        9.30      6.05 o 
  -6   2  12     3681.06     3527.27     32.80 o 
  -5   2  12      491.60      495.25      8.19 o 
  -4   2  12       18.41       16.26      6.89 o 
  -3   2  12      595.44      578.52      9.25 o 
  -2   2  12      108.22      109.31      7.15 o 
  -1   2  12      170.02      145.06      7.38 o 
   0   2  12      439.49      513.67      8.78 o 
   1   2  12      239.62      251.85      9.18 o 
   2   2  12       16.14       11.11      6.45 o 
   3   2  12       31.98       37.38      8.87 o 
   4   2  12      840.11      869.62     32.47 o 
   5   2  12      313.04      279.79     22.00 o 
   6   2  12        1.58        8.69     13.31 o 
   7   2  12        2.28        1.01     13.01 o 
   8   2  12        2.40       15.28     17.16 o 
   9   2  12      133.46      191.94     35.79 o 
 -15   3  12        1.00        1.16     36.45 o 
 -14   3  12       54.22       63.90     31.42 o 
 -13   3  12       18.75        7.09     19.65 o 
 -12   3  12       35.90       40.67     16.91 o 
 -11   3  12        5.29       21.74     14.77 o 
 -10   3  12       31.89       43.90     10.89 o 
  -9   3  12       47.97       41.40      9.66 o 
  -8   3  12        0.02        1.88      7.32 o 
  -7   3  12      554.00      545.99     10.19 o 
  -6   3  12       13.50       36.06      6.10 o 
  -5   3  12       31.78       46.13      5.94 o 
  -4   3  12      186.34      192.83      7.73 o 
  -3   3  12      447.22      404.47      9.29 o 
  -2   3  12        4.12       20.66      5.24 o 
  -1   3  12       36.10       39.39      6.23 o 
   0   3  12      598.33      690.25     11.57 o 
   1   3  12      142.47      149.25      8.22 o 
   2   3  12        5.75        6.82      6.09 o 
   3   3  12     1799.54     1896.65     14.38 o 
   4   3  12      360.07      392.35     17.41 o 
   5   3  12      260.43      240.47     16.17 o 
   6   3  12        4.07       17.08     13.56 o 
   7   3  12        2.12       10.89     14.17 o 
   8   3  12       32.63       20.86     23.81 o 
   9   3  12        0.35       13.88     19.82 o 
 -15   4  12       14.40       24.23     37.48 o 
 -14   4  12        4.22       13.03     30.98 o 
 -13   4  12      174.27      187.72     24.57 o 
 -12   4  12       17.18       21.39     17.42 o 
 -11   4  12      917.00     1088.11     24.20 o 
 -10   4  12        3.19        7.53      9.95 o 
  -9   4  12      528.93      425.84     13.86 o 
  -8   4  12       81.51       61.21      8.71 o 
  -7   4  12        3.51       20.08      6.65 o 
  -6   4  12     1609.71     1644.81     24.74 o 
  -5   4  12      333.09      295.12      8.53 o 
  -4   4  12      400.69      388.63      8.63 o 
  -3   4  12     1155.51     1111.96     16.09 o 
  -2   4  12       39.64       47.14      7.59 o 
  -1   4  12     1063.65     1017.50     11.43 o 
   0   4  12        9.19       18.24      8.49 o 
   1   4  12        0.12       13.09      7.87 o 
   2   4  12      223.45      225.06      9.52 o 
   3   4  12        1.88       24.56     10.02 o 
   4   4  12       48.02       61.85     12.04 o 
   5   4  12     1204.25     1192.30     19.95 o 
   6   4  12        0.00       18.52     13.48 o 
   7   4  12        1.50       13.58     14.35 o 
   8   4  12       23.60       23.97     18.14 o 
   9   4  12      322.90      391.62     33.83 o 
  10   4  12       12.36       -4.53     27.20 o 
 -15   5  12      373.22      349.76     49.44 o 
 -14   5  12       54.48       57.03     39.45 o 
 -13   5  12       12.65       13.44     20.96 o 
 -12   5  12        4.56       11.74     17.96 o 
 -11   5  12        0.85       14.82     16.67 o 
 -10   5  12      290.26      277.63     19.04 o 
  -9   5  12      187.92      136.86     13.50 o 
  -8   5  12       39.09       28.69     11.53 o 
  -7   5  12     4771.43     4294.51     32.93 o 
  -6   5  12      195.61      210.32     12.27 o 
  -5   5  12     1084.33     1019.24     14.07 o 
  -4   5  12     1115.65     1087.84     12.98 o 
  -3   5  12      250.12      259.44      8.84 o 
  -2   5  12     1726.84     1615.19     12.17 o 
  -1   5  12       76.74       82.83      9.55 o 
   0   5  12      241.81      243.51     10.20 o 
   1   5  12      294.86      286.57     11.11 o 
   2   5  12       26.57       42.55     10.28 o 
   3   5  12       74.45       67.62     10.67 o 
   4   5  12     1086.53     1121.59     18.64 o 
   5   5  12      279.82      287.13     17.84 o 
   6   5  12      334.44      359.49     18.41 o 
   7   5  12       96.63       97.76     19.25 o 
   8   5  12       35.56       65.38     24.15 o 
   9   5  12      409.53      422.73     34.40 o 
  10   5  12        2.64       10.67     28.67 o 
  11   5  12       31.24       42.06     28.64 o 
 -15   6  12       17.56       14.66     40.50 o 
 -14   6  12      100.56      103.02     45.28 o 
 -13   6  12        1.56        8.64     32.10 o 
 -12   6  12        9.09       13.04     19.23 o 
 -11   6  12      414.39      411.80     22.09 o 
 -10   6  12       38.91       46.02     13.99 o 
  -9   6  12      125.95      130.88     20.73 o 
  -8   6  12      862.37      759.62     17.22 o 
  -7   6  12      309.55      297.84     13.39 o 
  -6   6  12     1656.68     1629.55     16.22 o 
  -5   6  12       15.10       15.83      5.53 o 
  -4   6  12      161.60      148.26      7.34 o 
  -3   6  12     1348.77     1230.47     17.89 o 
  -2   6  12       82.21       89.71      8.77 o 
  -1   6  12     2048.71     2074.48     14.55 o 
   0   6  12     1491.94     1693.55     16.88 o 
   1   6  12       45.17       60.40     10.25 o 
   2   6  12      177.04      157.64     11.56 o 
   3   6  12        0.47        0.58      9.63 o 
   4   6  12     1453.24     1545.27     25.39 o 
   5   6  12      347.78      351.67     15.88 o 
   6   6  12       25.18       17.55     12.99 o 
   7   6  12      146.78      136.99     17.97 o 
   8   6  12        3.25       18.48     21.74 o 
   9   6  12      238.95      264.49     32.72 o 
  10   6  12       44.31       41.59     29.38 o 
  11   6  12       10.21       20.07     31.33 o 
 -14   7  12       44.78       47.17     41.58 o 
 -13   7  12        6.44       19.52     21.61 o 
 -12   7  12       20.59       17.86     18.39 o 
 -11   7  12       48.99       52.00     14.86 o 
 -10   7  12       16.75       32.60     14.65 o 
  -9   7  12        2.95        8.46     13.00 o 
  -8   7  12      319.24      257.52     14.79 o 
  -7   7  12      211.00      208.95     15.46 o 
  -6   7  12       23.04       30.69      8.22 o 
  -5   7  12        3.55       12.36      5.56 o 
  -4   7  12      353.22      352.72     12.27 o 
  -3   7  12       64.05       77.50      8.78 o 
  -2   7  12       58.05       55.98      8.39 o 
  -1   7  12       76.34       84.43      8.53 o 
   0   7  12      489.19      528.54     12.01 o 
   1   7  12       31.14       58.30     11.07 o 
   2   7  12      269.02      233.50     12.70 o 
   3   7  12      255.60      232.42     13.38 o 
   4   7  12     3471.13     3777.40     31.45 o 
   5   7  12      144.08      168.02     16.16 o 
   6   7  12        3.17       -6.11     17.68 o 
   7   7  12       62.56       51.91     19.96 o 
   8   7  12       10.25       19.14     30.60 o 
   9   7  12      120.48      147.82     33.36 o 
  10   7  12        6.18       18.72     29.43 o 
  11   7  12        3.91       -6.70     31.13 o 
 -14   8  12        9.95        8.41     32.40 o 
 -13   8  12       39.26       29.57     20.08 o 
 -12   8  12       24.84       25.37     20.84 o 
 -11   8  12       57.45       67.80     16.97 o 
 -10   8  12        8.63       13.12     17.48 o 
  -9   8  12       10.77       11.33     13.09 o 
  -8   8  12       32.52       36.54     12.02 o 
  -7   8  12      299.02      268.56     11.37 o 
  -6   8  12      469.13      420.66     10.65 o 
  -5   8  12       69.59       70.20      8.72 o 
  -4   8  12       23.71       24.69      7.38 o 
  -3   8  12     3545.62     3480.18     30.20 o 
  -2   8  12      238.03      256.98      9.90 o 
  -1   8  12      978.94     1049.33     18.95 o 
   0   8  12      704.91      691.30     12.22 o 
   1   8  12      222.26      244.93     13.57 o 
   2   8  12       32.67       41.14     10.45 o 
   3   8  12      400.15      379.33     15.63 o 
   4   8  12     3643.71     4172.38     30.11 o 
   5   8  12      104.16      106.32     16.19 o 
   6   8  12       26.64       29.02     13.89 o 
   7   8  12        2.52       19.47     17.73 o 
   8   8  12       35.24       61.71     24.67 o 
   9   8  12      161.23      209.24     37.39 o 
  10   8  12       12.35       20.97     30.81 o 
  11   8  12        5.48       -2.13     33.13 o 
 -14   9  12        0.11        7.62     31.75 o 
 -13   9  12       17.76       10.28     22.22 o 
 -12   9  12       43.96       50.95     20.29 o 
 -11   9  12        0.97       19.88     16.19 o 
 -10   9  12      131.04      140.34     18.10 o 
  -9   9  12       39.00       50.76     15.42 o 
  -8   9  12        2.04        8.75     10.77 o 
  -7   9  12     1627.42     1454.53     25.45 o 
  -6   9  12       67.76       62.28      8.91 o 
  -5   9  12        0.69        5.38      7.31 o 
  -4   9  12       14.95       16.37      7.27 o 
  -3   9  12     2486.80     2463.54     15.64 o 
  -2   9  12      461.49      457.59     11.51 o 
  -1   9  12       63.86       66.29      8.45 o 
   0   9  12        1.36        5.51      7.07 o 
   1   9  12      648.77      664.85     14.24 o 
   2   9  12       39.56       48.13     11.20 o 
   3   9  12       35.97       52.56     11.88 o 
   4   9  12      188.52      271.09     18.67 o 
   5   9  12      138.47      130.30     16.87 o 
   6   9  12       24.18       45.98     15.76 o 
   7   9  12       12.16       16.57     21.02 o 
   8   9  12       75.03       74.92     31.22 o 
   9   9  12       12.44       34.28     27.75 o 
  10   9  12        0.67      -10.95     34.06 o 
  11   9  12       18.42       38.45     36.69 o 
 -14  10  12        0.35       15.91     38.40 o 
 -13  10  12        0.49        6.45     32.59 o 
 -12  10  12       14.56       29.43     22.38 o 
 -11  10  12       53.66       56.90     17.79 o 
 -10  10  12       20.86       18.43     14.06 o 
  -9  10  12      275.64      284.81     17.52 o 
  -8  10  12       16.20       27.95     10.90 o 
  -7  10  12      155.78      140.62     12.28 o 
  -6  10  12      125.14       96.17      9.16 o 
  -5  10  12      112.85      105.55     10.78 o 
  -4  10  12       46.40       60.88      8.20 o 
  -3  10  12      750.93      793.25     15.39 o 
  -2  10  12      136.88      126.33      8.48 o 
  -1  10  12      679.47      666.52     19.47 o 
   0  10  12      625.81      627.77     24.40 o 
   1  10  12       82.39       74.97     12.13 o 
   2  10  12      259.22      216.20     13.65 o 
   3  10  12        9.35       17.62     10.91 o 
   4  10  12        6.19       26.71     11.43 o 
   5  10  12       33.23       37.77     13.74 o 
   6  10  12      115.97      129.83     19.90 o 
   7  10  12      414.41      405.26     24.41 o 
   8  10  12        0.72       17.53     27.97 o 
   9  10  12       75.18       28.19     29.54 o 
  10  10  12        1.17       14.06     30.38 o 
  11  10  12        4.61       32.41     30.23 o 
 -14  11  12        7.95       -2.81     38.51 o 
 -13  11  12       98.05       61.99     36.23 o 
 -12  11  12        3.92       21.34     23.04 o 
 -11  11  12       45.34       40.28     20.02 o 
 -10  11  12       41.16       45.01     15.39 o 
  -9  11  12      462.26      479.82     19.05 o 
  -8  11  12       72.92       73.26     14.30 o 
  -7  11  12      662.07      563.56     18.97 o 
  -6  11  12       76.33       51.46     11.06 o 
  -5  11  12      271.88      246.43     11.72 o 
  -4  11  12     1133.70     1093.01     13.11 o 
  -3  11  12      119.91      138.61      9.28 o 
  -2  11  12     2299.56     2167.92     15.11 o 
  -1  11  12       21.90       18.69      7.16 o 
   0  11  12        0.10       12.47     10.06 o 
   1  11  12       82.93       73.76     11.56 o 
   2  11  12        3.90       12.02     12.56 o 
   3  11  12      331.76      354.01     16.56 o 
   4  11  12      759.08      814.68     18.75 o 
   5  11  12      172.75      169.68     17.60 o 
   6  11  12        4.04        5.49     16.33 o 
   7  11  12       15.18       24.16     17.41 o 
   8  11  12       25.86       31.73     28.82 o 
   9  11  12       31.46       36.71     33.70 o 
  10  11  12        0.30       31.69     32.66 o 
  11  11  12        1.18       10.71     38.59 o 
 -14  12  12        2.35       13.83     35.93 o 
 -13  12  12       43.61       62.33     30.40 o 
 -12  12  12       27.65       12.89     22.33 o 
 -11  12  12       13.07       23.60     20.04 o 
 -10  12  12        7.56       13.21     14.12 o 
  -9  12  12      101.06       91.91     14.14 o 
  -8  12  12      279.44      278.53     17.29 o 
  -7  12  12       18.69       14.55     12.99 o 
  -6  12  12       26.25       11.74     14.84 o 
  -5  12  12       51.44       47.73     12.28 o 
  -4  12  12      187.21      149.29      9.90 o 
  -3  12  12     3826.92     3677.56     22.80 o 
  -2  12  12       29.85       55.08     11.11 o 
  -1  12  12       10.20       20.98      9.66 o 
   0  12  12      264.88      253.32     14.54 o 
   1  12  12       41.59       23.58     11.72 o 
   2  12  12      113.63       87.22     12.81 o 
   3  12  12       33.38       46.79     13.44 o 
   4  12  12      446.92      447.21     17.57 o 
   5  12  12       13.57       19.43     16.03 o 
   6  12  12        4.90        5.65     17.48 o 
   7  12  12        8.25       26.02     18.62 o 
   8  12  12       39.54       35.08     27.73 o 
   9  12  12      156.77      147.12     39.53 o 
  10  12  12       16.53      -18.83     34.30 o 
  11  12  12        1.80       24.29     39.89 o 
 -13  13  12        0.01       12.06     31.18 o 
 -12  13  12      117.11      123.26     27.51 o 
 -11  13  12       12.33       21.06     21.06 o 
 -10  13  12      156.89      129.14     20.83 o 
  -9  13  12      108.87      120.13     23.98 o 
  -8  13  12      402.78      410.84     22.07 o 
  -7  13  12       22.90       26.47     11.91 o 
  -6  13  12       36.12       31.54     11.73 o 
  -5  13  12      542.36      480.16     16.11 o 
  -4  13  12      362.19      317.88     13.37 o 
  -3  13  12     1726.05     1836.37     16.64 o 
  -2  13  12     2773.68     2927.80     19.95 o 
  -1  13  12       95.74       94.76     11.80 o 
   0  13  12       24.21       16.91     13.57 o 
   1  13  12        1.25       10.29     11.86 o 
   2  13  12       54.94       51.71     13.05 o 
   3  13  12        6.86       21.03     12.48 o 
   4  13  12      453.15      487.33     39.78 o 
   5  13  12        8.13        0.07     20.36 o 
   6  13  12        0.45       25.26     24.50 o 
   7  13  12        8.52        8.50     23.73 o 
   8  13  12       28.49       20.68     30.96 o 
   9  13  12        8.60       46.83     26.62 o 
  10  13  12        3.14       16.94     38.62 o 
 -13  14  12       18.78       24.52     38.65 o 
 -12  14  12        6.06       16.38     34.47 o 
 -11  14  12      129.01      114.46     22.49 o 
 -10  14  12        2.52       17.03     17.52 o 
  -9  14  12        0.27       20.55     16.05 o 
  -8  14  12       53.89       50.98     16.44 o 
  -7  14  12      140.13      125.40     16.98 o 
  -6  14  12       51.67       55.29     14.70 o 
  -5  14  12      111.74      111.67     14.22 o 
  -4  14  12      203.12      178.46     13.17 o 
  -3  14  12      240.49      286.45     12.00 o 
  -2  14  12      344.17      353.83     13.10 o 
  -1  14  12      156.60      140.74     17.09 o 
   0  14  12       99.52       92.53     14.51 o 
   1  14  12       55.87       43.40     14.40 o 
   2  14  12      187.55      153.49     14.67 o 
   3  14  12      142.71      143.55     17.22 o 
   4  14  12       36.02       42.71     16.04 o 
   5  14  12        2.15       16.25     19.28 o 
   6  14  12        0.73        5.25     20.51 o 
   7  14  12        3.24       13.09     26.20 o 
   8  14  12        1.73       25.50     31.92 o 
   9  14  12        2.40       13.61     31.98 o 
  10  14  12        1.51       12.41     38.15 o 
 -13  15  12       24.26       30.00     40.72 o 
 -12  15  12       78.21       67.38     39.92 o 
 -11  15  12        0.15        4.73     21.59 o 
 -10  15  12       61.10       71.65     27.44 o 
  -9  15  12       85.53       63.02     20.82 o 
  -8  15  12       10.27       14.02     16.03 o 
  -7  15  12       60.45       37.40     13.78 o 
  -6  15  12        5.26       13.28     13.51 o 
  -5  15  12      397.30      352.52     17.21 o 
  -4  15  12      345.50      332.19     15.22 o 
  -3  15  12      558.43      555.71     17.86 o 
  -2  15  12     1082.34     1077.84     17.87 o 
  -1  15  12       66.09       63.61     11.54 o 
   0  15  12       53.15       58.49     12.23 o 
   1  15  12       72.18       36.73     20.27 o 
   2  15  12      127.95      101.34     14.20 o 
   3  15  12      156.34      131.12     19.72 o 
   4  15  12        3.15      -10.78     20.75 o 
   5  15  12      263.85      282.11     28.73 o 
   6  15  12        8.57       16.43     23.28 o 
   7  15  12       20.42       48.93     27.82 o 
   8  15  12        2.17       12.44     34.61 o 
   9  15  12        3.44       -3.15     34.93 o 
  10  15  12        7.43       -8.60     38.50 o 
 -12  16  12        0.90       -0.79     28.90 o 
 -11  16  12      251.01      342.66     32.81 o 
 -10  16  12       14.05       20.36     19.67 o 
  -9  16  12       94.85       82.82     21.03 o 
  -8  16  12       32.25       39.14     15.98 o 
  -7  16  12        8.31       17.13     15.96 o 
  -6  16  12       40.32       40.98     15.09 o 
  -5  16  12       16.99       16.02     12.89 o 
  -4  16  12       49.18       23.66     14.36 o 
  -3  16  12      145.19      150.71     18.73 o 
  -2  16  12      973.20     1056.30     34.23 o 
  -1  16  12      980.43      980.99     21.79 o 
   0  16  12      105.86       91.80     12.82 o 
   1  16  12        3.24        8.35     15.14 o 
   2  16  12      206.22      198.02     25.21 o 
   3  16  12       32.66       21.94     28.44 o 
   4  16  12        6.56        0.94     16.59 o 
   5  16  12        9.86       12.58     23.45 o 
   6  16  12       46.94       54.87     33.21 o 
   7  16  12        2.84        9.19     31.43 o 
   8  16  12       27.87       18.51     35.48 o 
   9  16  12       13.50       26.12     38.89 o 
 -12  17  12       52.77      150.16     45.70 o 
 -11  17  12        0.44       14.72     37.15 o 
 -10  17  12       59.91       67.46     26.24 o 
  -9  17  12      316.94      305.14     27.66 o 
  -8  17  12      427.82      515.09     26.58 o 
  -7  17  12      118.22       97.55     16.58 o 
  -6  17  12       36.84       27.86     13.77 o 
  -5  17  12       12.45       19.30     12.80 o 
  -4  17  12       26.79       32.56     15.02 o 
  -3  17  12        4.42       16.47     15.11 o 
  -2  17  12     1968.02     2080.35     56.81 o 
  -1  17  12        7.77        6.26     14.84 o 
   0  17  12       21.26       16.36     11.23 o 
   1  17  12        1.40       -0.43     13.32 o 
   2  17  12        6.28       14.94     19.18 o 
   3  17  12        2.31       17.57     28.11 o 
   4  17  12        6.04       30.16     21.77 o 
   5  17  12       45.65       18.31     23.19 o 
   6  17  12      114.44      128.06     35.18 o 
   7  17  12        0.14       11.62     29.11 o 
   8  17  12        0.90       -5.81     28.86 o 
   9  17  12        0.09        9.91     38.22 o 
 -12  18  12       19.42       26.24     42.60 o 
 -11  18  12       48.16       35.36     38.37 o 
 -10  18  12      108.07       87.72     24.45 o 
  -9  18  12       15.74       39.89     22.27 o 
  -8  18  12      254.88      301.37     67.81 o 
  -7  18  12        5.57       24.77     22.40 o 
  -6  18  12        3.19       10.17     13.95 o 
  -5  18  12       46.90       30.34     19.03 o 
  -4  18  12      222.74      206.88     19.19 o 
  -3  18  12      133.88      146.08     19.48 o 
  -2  18  12       16.81       47.75     16.25 o 
  -1  18  12        8.86       21.98     17.27 o 
   0  18  12        6.00        3.34     15.60 o 
   1  18  12       26.52       31.76     14.79 o 
   2  18  12        5.84       -7.71     31.35 o 
   3  18  12        0.28       -4.79     20.06 o 
   4  18  12        6.08        0.78     23.43 o 
   5  18  12        6.54       16.15     27.69 o 
   6  18  12       59.17       64.54     31.75 o 
   7  18  12       21.02       17.64     31.78 o 
   8  18  12        7.56        5.99     35.77 o 
   9  18  12        4.81       -4.62     36.17 o 
 -11  19  12       20.94       28.10     41.44 o 
 -10  19  12       19.20       43.17     33.74 o 
  -9  19  12      245.47      253.62     25.93 o 
  -8  19  12       25.29       29.44     19.43 o 
  -7  19  12        9.81        3.48     19.69 o 
  -6  19  12        0.34       12.09     23.03 o 
  -5  19  12      101.55       88.44     23.94 o 
  -4  19  12       31.81       45.61     16.93 o 
  -3  19  12      136.95      123.17     24.12 o 
  -2  19  12       20.25       31.86     17.35 o 
  -1  19  12        6.61        5.91     14.97 o
[truncated: 284,902 more chars]
